# Supplementary material for: A missense mutation in Lama3 causes androgen alopecia
Source: Sci Rep. 2023 Nov 27;13:20818. doi: 10.1038/s41598-023-48337-5 (PMC10682005; doi:10.1038/s41598-023-48337-5)
Supplement: Supplementary file 1 — Supplementary Information. [file 41598_2023_48337_MOESM1_ESM.zip]

Archive with 2 entries (2 files):
- Table S1-8.xlsx
- Supplementary figures.docx
