# Supplementary material for: A missense mutation in Lama3 causes androgen alopecia
Source: Sci Rep. 2023 Nov 27;13:20818. doi: 10.1038/s41598-023-48337-5 (PMC10682005; doi:10.1038/s41598-023-48337-5)
Supplement: Supplementary file 1 — Supplementary Information. [file 41598_2023_48337_MOESM1_ESM.zip › Table S1-8.xlsx]

## Sheet: Table S1-5
	Table S1 Sample sequencing data evaluation statistics							Table S2 Comparison of sequencing results with reference genomes						Table S3 Sample coverage depth and coverage ratio statistics
	Group	Clean_Reads	Clean_Base	Q30(%)	GC (%)			Group	Total_reads	Mapped (%)	Properly_mapped (%)			Groups	Ave_depth	Cov_ratio_1× (%)	Cov_ratio_5× (%)	Cov_ratio_10× (%)
	R03	290779458	87675164624	87.04	41.62			R03	581558916	99.5	97.05			R03	30	98.25	96.81	95.68
	R04	355307020	107130587510	88.91	41.52			R04	710614040	99.59	97.13			R04	36	98.3	96.96	96.08
	Table S4 Statistical table of SNP associated region information							Table S5 Statistical table of InDel association region information
	Chromosome ID	Start	End	Size（Mb）	Gene Number			Chromosome ID	Start	End	Size（Mb）	Gene Number
	18	11420000	15430000	4.01	48			13	22680000	27710000	5.03	135
	18	30300000	40270000	9.97	297			18	11300000	15300000	4	47
	Total	--	--	--	345			18	23740000	27620000	3.88	36
								18	30190000	40240000	10.05	295
								X	80870000	81170000	0.3	2
								X	81300000	83490000	2.19	3
								Total	--	--	--	518

## Sheet: Table S6
Table S6 Results of SNP-phenotype association analysis
#Chr	Pos	Ref	Alt	R03	Depth	AlleDp	R04	Depth	AlleDp	Effect	Codon_change	Gene_id	ED-Value
18	11421344	C	A	M	36	6,30	A	36	0,36	INTERGENIC	-	-	0.000727476
18	11421411	A	C	M	31	4,27	C	29	0,29	INTERGENIC	-	-	0.000202333
18	11422036	T	C	Y	35	12,23	C	23	0,23	INTERGENIC	-	-	0.0268004
18	11422745	A	G	R	21	5,16	G	34	0,34	INTERGENIC	-	-	0.00432841
18	11425040	A	C	M	24	5,19	C	38	0,38	INTERGENIC	-	-	0.00222008
18	11425249	T	C	Y	22	2,20	C	32	0,32	INTERGENIC	-	-	3.51e-05
18	11427411	A	T	W	26	7,19	T	32	0,32	INTERGENIC	-	-	0.008002
18	11427799	G	T	K	18	5,13	T	28	0,28	INTERGENIC	-	-	0.0093554
18	11427863	C	A	M	21	5,16	A	31	0,31	INTERGENIC	-	-	0.00432841
18	11427925	T	C	Y	19	5,14	C	33	0,33	INTERGENIC	-	-	0.00713932
18	11427961	G	A	R	22	3,19	A	30	0,30	INTERGENIC	-	-	0.000266728
18	11428067	T	C	Y	25	4,21	C	27	0,27	INTERGENIC	-	-	0.000593164
18	11428234	G	A	R	26	6,20	A	30	0,30	INTERGENIC	-	-	0.00370224
18	11428315	A	G	R	19	4,15	G	38	0,38	INTERGENIC	-	-	0.00233941
18	11428376	A	G	R	18	5,13	G	30	0,30	INTERGENIC	-	-	0.0093554
18	11428641	T	C	Y	28	7,21	C	15	0,15	INTERGENIC	-	-	0.00552427
18	11429462	T	C	Y	36	8,28	C	39	0,39	INTERGENIC	-	-	0.00306558
18	11430389	A	G	R	36	6,30	G	38	0,38	INTERGENIC	-	-	0.000727476
18	11431519	C	T	Y	28	9,19	T	28	0,28	INTERGENIC	-	-	0.0194087
18	11431645	G	A	R	19	3,16	A	31	0,31	INTERGENIC	-	-	0.000555154
18	11434296	G	A	R	28	6,22	A	35	0,35	INTERGENIC	-	-	0.00255588
18	11434341	T	C	Y	25	5,20	C	27	0,27	INTERGENIC	-	-	0.00181019
18	11434645	T	C	Y	24	8,16	C	16	0,16	INTERGENIC	-	-	0.0232792
18	11434752	A	T	W	12	3,9	T	13	0,13	INTERGENIC	-	-	0.00552427
18	11435228	A	G	R	23	6,17	G	30	0,30	INTERGENIC	-	-	0.00683427
18	11436109	A	G	R	5	2,3	G	5	0,5	INTERGENIC	-	-	0.0579262
18	11436695	G	A	R	29	7,22	A	29	0,29	INTERGENIC	-	-	0.00463527
18	11437345	G	C	S	37	10,27	C	30	0,30	INTERGENIC	-	-	0.00815767
18	11438682	C	T	Y	23	5,18	T	37	0,37	INTERGENIC	-	-	0.00274654
18	11438847	C	A	M	36	10,26	A	34	0,34	INTERGENIC	-	-	0.0093554
18	11438942	G	A	R	31	8,23	A	24	0,24	INTERGENIC	-	-	0.00647465
18	11439118	A	G	R	31	3,28	G	22	0,22	INTERGENIC	-	-	4.8e-05
18	11441270	A	T	W	35	11,24	T	33	0,33	INTERGENIC	-	-	0.017346
18	11441435	T	C	Y	29	11,18	C	19	0,19	INTERGENIC	-	-	0.0444169
18	11442246	A	G	R	21	2,19	G	28	0,28	INTERGENIC	-	-	4.43e-05
18	11442339	C	T	Y	15	0,15	T	25	0,25	INTERGENIC	-	-	0
18	11443030	G	A	R	30	2,28	A	24	0,24	INTERGENIC	-	-	7.45e-06
18	11443131	A	G	R	28	3,25	G	20	0,20	INTERGENIC	-	-	7.99e-05
18	11443154	A	G	R	26	3,23	G	22	0,22	INTERGENIC	-	-	0.000115695
18	11443168	T	A	W	25	3,22	A	22	0,22	INTERGENIC	-	-	0.000140761
18	11443404	T	A	W	22	3,19	A	28	0,28	INTERGENIC	-	-	0.000266728
18	11443495	A	G	R	25	5,20	G	26	0,26	INTERGENIC	-	-	0.00181019
18	11443554	T	G	K	26	5,21	G	34	0,34	INTERGENIC	-	-	0.00148785
18	11443666	C	T	Y	28	4,24	T	31	0,31	INTERGENIC	-	-	0.000336577
18	11443819	G	T	K	30	8,22	T	37	0,37	INTERGENIC	-	-	0.00762814
18	11443826	A	C	M	33	9,24	C	36	0,36	INTERGENIC	-	-	0.00853528
18	11443832	T	C	Y	34	9,25	C	36	0,36	INTERGENIC	-	-	0.00735179
18	11443946	G	A	R	34	12,22	A	32	0,32	INTERGENIC	-	-	0.0309804
18	11443975	G	T	K	35	12,23	T	33	0,33	INTERGENIC	-	-	0.0268004
18	11444027	C	G	S	35	14,21	G	43	0,43	INTERGENIC	-	-	0.0579262
18	11444069	C	G	S	33	11,22	G	46	0,46	INTERGENIC	-	-	0.0232792
18	11444096	C	A	M	28	8,20	A	42	0,42	INTERGENIC	-	-	0.0107705
18	11444477	C	T	Y	41	10,31	T	40	0,40	INTERGENIC	-	-	0.00488265
18	11444488	T	C	Y	42	11,31	C	42	0,42	INTERGENIC	-	-	0.00697095
18	11444536	A	G	R	35	8,27	G	37	0,37	INTERGENIC	-	-	0.00352927
18	11444941	C	G	S	25	4,21	G	29	0,29	INTERGENIC	-	-	0.000593164
18	11445820	G	A	R	25	6,19	A	32	0,32	INTERGENIC	-	-	0.00450434
18	11446219	C	T	Y	20	4,16	T	35	0,35	INTERGENIC	-	-	0.00181019
18	11446929	A	T	W	23	8,15	T	26	0,26	INTERGENIC	-	-	0.0287996
18	11447068	T	C	Y	22	7,15	C	33	0,33	INTERGENIC	-	-	0.0184481
18	11447419	A	G	R	22	4,18	G	33	0,33	INTERGENIC	-	-	0.00112399
18	11447833	A	G	R	23	6,17	G	27	0,27	INTERGENIC	-	-	0.00683427
18	11448149	A	G	R	21	10,11	G	37	0,37	INTERGENIC	-	-	0.138509
18	11448408	G	C	S	18	4,14	C	35	0,35	INTERGENIC	-	-	0.00306558
18	11448979	G	A	R	9	1,8	A	17	0,17	INTERGENIC	-	-	9.58e-05
18	11449122	A	G	R	17	2,15	G	24	0,24	INTERGENIC	-	-	0.000127491
18	11451208	A	G	R	25	8,17	G	28	0,28	INTERGENIC	-	-	0.0189813
18	11451387	G	T	K	21	6,15	T	27	0,27	INTERGENIC	-	-	0.0107705
18	11452462	A	G	R	27	2,25	G	31	0,31	INTERGENIC	-	-	1.26e-05
18	11452626	A	G	R	20	3,17	G	33	0,33	INTERGENIC	-	-	0.000429567
18	11452723	A	G	R	18	3,15	G	32	0,32	INTERGENIC	-	-	0.000727476
18	11452753	A	G	R	16	2,14	G	33	0,33	INTERGENIC	-	-	0.000172633
18	11452999	G	A	R	23	6,17	A	39	0,39	INTERGENIC	-	-	0.00683427
18	11453088	A	C	M	22	6,16	C	33	0,33	INTERGENIC	-	-	0.00853528
18	11453128	G	A	R	24	5,19	A	25	0,25	INTERGENIC	-	-	0.00222008
18	11454226	T	C	Y	31	6,25	C	29	0,29	INTERGENIC	-	-	0.00153647
18	11454250	A	G	R	27	4,23	G	32	0,32	INTERGENIC	-	-	0.000403698
18	11454753	A	C	M	31	4,27	C	29	0,29	INTERGENIC	-	-	0.000202333
18	11454872	A	G	R	29	6,23	G	32	0,32	INTERGENIC	-	-	0.00214458
18	11455849	T	C	Y	37	8,29	C	50	0,50	INTERGENIC	-	-	0.00267311
18	11456844	A	G	R	21	5,16	G	36	0,36	INTERGENIC	-	-	0.00432841
18	11457316	T	A	W	20	3,17	A	24	0,24	INTERGENIC	-	-	0.000429567
18	11457402	T	A	W	18	3,15	A	26	0,26	INTERGENIC	-	-	0.000727476
18	11457522	G	A	R	24	6,18	A	24	0,24	INTERGENIC	-	-	0.00552427
18	11458176	T	C	Y	43	8,35	C	29	0,29	INTERGENIC	-	-	0.00126091
18	11458600	T	G	K	30	6,24	G	22	0,22	INTERGENIC	-	-	0.00181019
18	11458931	G	A	R	31	6,25	A	42	0,42	INTERGENIC	-	-	0.00153647
18	11458940	A	G	R	32	7,25	G	41	0,41	INTERGENIC	-	-	0.00283345
18	11459229	T	C	Y	27	9,18	C	24	0,24	INTERGENIC	-	-	0.0232792
18	11459731	G	A	R	35	5,30	A	26	0,26	INTERGENIC	-	-	0.000336577
18	11459928	C	T	Y	42	7,35	T	18	0,18	INTERGENIC	-	-	0.000727476
18	11459982	T	C	Y	41	8,33	C	16	0,16	INTERGENIC	-	-	0.00159995
18	11461427	G	A	R	9	3,6	A	11	0,11	INTERGENIC	-	-	0.0232792
18	11461735	C	T	Y	34	8,26	T	27	0,27	INTERGENIC	-	-	0.00407972
18	11462513	C	T	Y	29	6,23	T	40	0,40	INTERGENIC	-	-	0.00214458
18	11463088	T	A	W	19	2,17	A	23	0,23	INTERGENIC	-	-	7.31e-05
18	11463437	A	G	R	32	7,25	G	31	0,31	INTERGENIC	-	-	0.00283345
18	11463792	T	G	K	28	7,21	G	35	0,35	INTERGENIC	-	-	0.00552427
18	11464267	A	G	R	21	3,18	G	30	0,30	INTERGENIC	-	-	0.000336577
18	11464339	A	G	R	21	4,17	G	26	0,26	INTERGENIC	-	-	0.00141833
18	11464549	A	G	R	21	4,17	G	32	0,32	INTERGENIC	-	-	0.00141833
18	11464787	A	G	R	43	10,33	G	25	0,25	INTERGENIC	-	-	0.00384798
18	11464912	A	G	R	26	6,20	G	33	0,33	INTERGENIC	-	-	0.00370224
18	11465148	T	C	Y	29	7,22	C	33	0,33	INTERGENIC	-	-	0.00463527
18	11465527	A	C	M	21	4,17	C	34	0,34	INTERGENIC	-	-	0.00141833
18	11465733	G	A	R	21	6,15	A	37	0,37	INTERGENIC	-	-	0.0107705
18	11465970	C	A	M	22	5,17	A	27	0,27	INTERGENIC	-	-	0.00343014
18	11465991	A	C	M	20	5,15	C	30	0,30	INTERGENIC	-	-	0.00552427
18	11465999	G	A	R	21	5,16	A	29	0,29	INTERGENIC	-	-	0.00432841
18	11466192	C	T	Y	21	7,14	T	23	0,23	INTERGENIC	-	-	0.0232792
18	11466268	A	G	R	24	7,17	G	24	0,24	INTERGENIC	-	-	0.0119401
18	11466656	G	T	K	26	5,21	T	35	0,35	INTERGENIC	-	-	0.00148785
18	11466721	A	G	R	31	4,27	G	33	0,33	INTERGENIC	-	-	0.000202333
18	11467250	C	T	Y	28	5,23	T	44	0,44	INTERGENIC	-	-	0.00102715
18	11467874	G	A	R	21	4,17	A	31	0,31	INTERGENIC	-	-	0.00141833
18	11468047	C	G	S	27	6,21	G	48	0,48	INTERGENIC	-	-	0.00306558
18	11468622	G	A	R	23	9,14	A	37	0,37	INTERGENIC	-	-	0.0518977
18	11470786	T	C	Y	27	5,22	C	32	0,32	INTERGENIC	-	-	0.00123199
18	11471710	T	C	Y	29	8,21	C	37	0,37	INTERGENIC	-	-	0.00903722
18	11471803	G	A	R	31	10,21	A	38	0,38	INTERGENIC	-	-	0.0197591
18	11472262	C	T	Y	14	1,13	T	33	0,33	INTERGENIC	-	-	1.05e-05
18	11473263	G	A	R	27	2,25	A	32	0,32	INTERGENIC	-	-	1.26e-05
18	11473553	T	C	Y	26	7,19	C	32	0,32	INTERGENIC	-	-	0.008002
18	11473597	A	G	R	24	6,18	G	31	0,31	INTERGENIC	-	-	0.00552427
18	11474567	G	T	K	28	11,17	T	36	0,36	INTERGENIC	-	-	0.0529357
18	11474843	C	T	Y	26	5,21	T	44	0,44	INTERGENIC	-	-	0.00148785
18	11475833	C	A	M	28	5,23	A	23	2,21	INTERGENIC	-	-	3.65e-05
18	11475877	A	C	M	25	4,21	C	26	0,26	INTERGENIC	-	-	0.000593164
18	11476013	A	G	R	22	5,17	G	26	0,26	INTERGENIC	-	-	0.00343014
18	11476755	C	A	M	14	1,13	A	29	0,29	INTERGENIC	-	-	1.05e-05
18	11478335	G	A	R	28	6,22	A	28	0,28	INTERGENIC	-	-	0.00255588
18	11478359	C	T	Y	27	7,20	T	30	0,30	INTERGENIC	-	-	0.00662592
18	11479299	T	C	Y	20	2,18	C	24	0,24	INTERGENIC	-	-	5.66e-05
18	11480344	G	T	K	26	6,20	T	35	0,35	INTERGENIC	-	-	0.00370224
18	11480748	T	A	W	26	10,16	A	33	0,33	INTERGENIC	-	-	0.0476111
18	11481090	T	A	W	22	3,19	A	16	0,16	INTERGENIC	-	-	0.000266728
18	11481524	T	A	W	38	12,26	A	41	0,41	INTERGENIC	-	-	0.0177649
18	11481871	A	G	R	25	5,20	G	33	0,33	INTERGENIC	-	-	0.00181019
18	11484219	C	A	M	30	6,24	A	47	0,47	INTERGENIC	-	-	0.00181019
18	11484569	C	T	Y	21	5,16	T	35	0,35	INTERGENIC	-	-	0.00432841
18	11484696	A	G	R	21	4,17	G	42	0,42	INTERGENIC	-	-	0.00141833
18	11484853	C	T	Y	20	5,15	T	39	0,39	INTERGENIC	-	-	0.00552427
18	11485176	T	C	Y	31	8,23	C	33	0,33	INTERGENIC	-	-	0.00647465
18	11485653	G	A	R	29	6,23	A	36	0,36	INTERGENIC	-	-	0.00214458
18	11486467	A	G	R	28	4,24	G	38	0,38	INTERGENIC	-	-	0.000336577
18	11487414	A	G	R	23	7,16	G	42	0,42	INTERGENIC	-	-	0.0147715
18	11487575	A	G	R	30	5,25	G	33	0,33	INTERGENIC	-	-	0.000727476
18	11488331	A	G	R	21	2,19	G	30	0,30	INTERGENIC	-	-	4.43e-05
18	11489473	G	A	R	18	3,15	A	23	1,22	INTERGENIC	-	-	0.000160481
18	11489762	G	A	R	27	4,23	A	27	0,27	INTERGENIC	-	-	0.000403698
18	11490657	A	G	R	35	9,26	G	38	0,38	INTERGENIC	-	-	0.00635986
18	11493665	A	G	R	28	10,18	G	36	0,36	INTERGENIC	-	-	0.0328689
18	11493733	A	G	R	32	9,23	G	39	0,39	INTERGENIC	-	-	0.00995492
18	11496403	A	G	R	23	4,19	G	23	0,23	INTERGENIC	-	-	0.000899986
18	11497408	C	T	Y	23	4,19	T	36	0,36	INTERGENIC	-	-	0.000899986
18	11497650	T	A	W	19	2,17	A	35	0,35	INTERGENIC	-	-	7.31e-05
18	11497728	A	G	R	22	3,19	G	40	0,40	INTERGENIC	-	-	0.000266728
18	11498030	T	A	W	29	3,26	A	25	0,25	INTERGENIC	-	-	6.7e-05
18	11498178	A	G	R	31	4,27	G	26	0,26	INTERGENIC	-	-	0.000202333
18	11498519	G	A	R	17	4,13	A	27	0,27	INTERGENIC	-	-	0.00407972
18	11498525	G	A	R	17	4,13	A	29	0,29	INTERGENIC	-	-	0.00407972
18	11498757	C	T	Y	18	4,14	T	26	0,26	INTERGENIC	-	-	0.00306558
18	11499179	T	C	Y	26	8,18	C	29	0,29	INTERGENIC	-	-	0.0156012
18	11499313	G	A	R	13	7,6	A	8	0,8	INTERGENIC	-	-	0.256064
18	11499953	A	T	W	43	8,35	T	36	0,36	INTERGENIC	-	-	0.00126091
18	11500176	C	T	Y	34	5,29	T	38	0,38	INTERGENIC	-	-	0.000389072
18	11500210	A	T	W	32	5,27	T	32	0,32	INTERGENIC	-	-	0.000526836
18	11500910	A	G	R	31	4,27	G	32	0,32	INTERGENIC	-	-	0.000202333
18	11501074	G	A	R	23	5,18	A	27	0,27	INTERGENIC	-	-	0.00274654
18	11501251	C	T	Y	12	7,5	T	12	1,11	INTERGENIC	-	-	0.176777
18	11501291	C	A	M	15	5,10	A	22	0,22	INTERGENIC	-	-	0.0232792
18	11501417	T	C	Y	20	3,17	C	29	0,29	INTERGENIC	-	-	0.000429567
18	11501478	G	A	R	20	3,17	A	28	0,28	INTERGENIC	-	-	0.000429567
18	11501575	T	G	K	18	5,13	G	29	0,29	INTERGENIC	-	-	0.0093554
18	11501632	T	C	Y	14	4,10	C	23	0,23	INTERGENIC	-	-	0.0107705
18	11501787	G	A	R	19	5,14	A	38	0,38	INTERGENIC	-	-	0.00713932
18	11501881	C	T	Y	22	7,15	T	33	0,33	INTERGENIC	-	-	0.0184481
18	11501933	T	C	Y	27	7,20	C	26	0,26	INTERGENIC	-	-	0.00662592
18	11502035	T	G	K	33	7,26	G	30	0,30	INTERGENIC	-	-	0.00242938
18	11502422	A	G	R	31	4,27	G	30	0,30	INTERGENIC	-	-	0.000202333
18	11502917	G	A	R	33	5,28	A	30	0,30	INTERGENIC	-	-	0.000451705
18	11502943	G	A	R	33	5,28	A	34	0,34	INTERGENIC	-	-	0.000451705
18	11502982	G	A	R	39	7,32	A	33	0,33	INTERGENIC	-	-	0.00105376
18	11502991	T	C	Y	37	6,31	C	34	0,34	INTERGENIC	-	-	0.000634341
18	11503055	A	T	W	30	4,26	T	28	0,28	INTERGENIC	-	-	0.000238379
18	11503231	T	A	W	27	4,23	A	34	0,34	INTERGENIC	-	-	0.000403698
18	11503258	A	G	R	24	4,20	G	32	0,32	INTERGENIC	-	-	0.000727476
18	11503737	T	C	Y	17	5,12	C	45	0,45	INTERGENIC	-	-	0.0124503
18	11503746	A	C	M	14	3,11	C	44	0,44	INTERGENIC	-	-	0.00255588
18	11503763	G	A	R	18	3,15	A	40	0,40	INTERGENIC	-	-	0.000727476
18	11503975	A	G	R	17	3,14	G	31	0,31	INTERGENIC	-	-	0.000968137
18	11504003	A	G	R	22	3,19	G	31	0,31	INTERGENIC	-	-	0.000266728
18	11504032	C	G	S	24	6,18	G	29	0,29	INTERGENIC	-	-	0.00552427
18	11504061	G	A	R	28	5,23	A	33	0,33	INTERGENIC	-	-	0.00102715
18	11504103	G	A	R	31	6,25	A	35	0,35	INTERGENIC	-	-	0.00153647
18	11504148	G	C	S	34	8,26	C	35	0,35	INTERGENIC	-	-	0.00407972
18	11504179	A	C	M	29	5,24	C	33	0,33	INTERGENIC	-	-	0.000861857
18	11504269	A	G	R	26	6,20	G	31	0,31	INTERGENIC	-	-	0.00370224
18	11504278	G	A	R	29	6,23	A	30	0,30	INTERGENIC	-	-	0.00214458
18	11504349	C	T	Y	31	7,24	T	44	0,44	INTERGENIC	-	-	0.00332091
18	11504454	G	A	R	33	6,27	A	42	0,42	INTERGENIC	-	-	0.00112399
18	11504565	G	A	R	34	11,23	A	38	0,38	INTERGENIC	-	-	0.0200514
18	11504660	C	A	M	24	8,16	A	28	0,28	INTERGENIC	-	-	0.0232792
18	11505126	T	C	Y	20	5,15	C	27	0,27	INTERGENIC	-	-	0.00552427
18	11505312	G	A	R	14	4,10	A	26	0,26	INTERGENIC	-	-	0.0107705
18	11505403	C	T	Y	25	12,13	T	29	0,29	INTERGENIC	-	-	0.144139
18	11505415	A	G	R	24	10,14	G	32	0,32	INTERGENIC	-	-	0.0710426
18	11505514	A	G	R	30	11,19	G	28	0,28	INTERGENIC	-	-	0.0374914
18	11505599	G	A	R	37	16,21	A	27	0,27	INTERGENIC	-	-	0.0855394
18	11505653	A	G	R	34	13,21	G	30	0,30	INTERGENIC	-	-	0.0462272
18	11505894	C	T	Y	22	7,15	T	44	0,44	INTERGENIC	-	-	0.0184481
18	11505974	C	T	Y	20	4,16	T	29	0,29	INTERGENIC	-	-	0.00181019
18	11505997	A	G	R	17	3,14	G	23	0,23	INTERGENIC	-	-	0.000968137
18	11506296	C	T	Y	28	4,24	T	31	1,30	INTERGENIC	-	-	9.36e-05
18	11506481	T	C	Y	30	11,19	C	26	0,26	INTERGENIC	-	-	0.0374914
18	11506590	G	A	R	24	7,17	A	41	0,41	INTERGENIC	-	-	0.0119401
18	11506729	G	A	R	19	5,14	A	47	0,47	INTERGENIC	-	-	0.00713932
18	11506808	C	G	S	23	5,18	G	43	0,43	INTERGENIC	-	-	0.00274654
18	11507126	G	A	R	24	4,20	A	23	0,23	INTERGENIC	-	-	0.000727476
18	11507137	C	A	M	23	4,19	A	23	0,23	INTERGENIC	-	-	0.000899986
18	11507167	C	T	Y	20	4,16	T	21	0,21	INTERGENIC	-	-	0.00181019
18	11507225	A	G	R	19	6,13	G	28	0,28	INTERGENIC	-	-	0.0177649
18	11507315	G	A	R	24	8,16	A	27	0,27	INTERGENIC	-	-	0.0232792
18	11507556	C	T	Y	30	7,23	T	22	0,22	INTERGENIC	-	-	0.00391254
18	11507590	C	T	Y	31	5,26	T	23	1,22	INTERGENIC	-	-	0.000128388
18	11507669	G	A	R	25	5,20	A	23	0,23	INTERGENIC	-	-	0.00181019
18	11507684	A	G	R	28	5,23	G	23	0,23	INTERGENIC	-	-	0.00102715
18	11507714	G	A	R	30	5,25	A	24	0,24	INTERGENIC	-	-	0.000727476
18	11507762	A	G	R	29	5,24	G	24	0,24	INTERGENIC	-	-	0.000861857
18	11507895	T	C	Y	25	7,18	C	29	0,29	INTERGENIC	-	-	0.00973565
18	11507915	A	T	W	29	7,22	T	30	0,30	INTERGENIC	-	-	0.00463527
18	11508486	T	C	Y	26	6,20	C	20	0,20	INTERGENIC	-	-	0.00370224
18	11508517	A	C	M	23	3,20	C	22	0,22	INTERGENIC	-	-	0.000213571
18	11508576	T	C	Y	25	4,21	C	26	0,26	INTERGENIC	-	-	0.000593164
18	11508683	A	G	R	22	6,16	G	29	0,29	INTERGENIC	-	-	0.00853528
18	11508711	G	A	R	20	6,14	A	30	0,30	INTERGENIC	-	-	0.0137462
18	11508735	T	C	Y	20	6,14	C	30	0,30	INTERGENIC	-	-	0.0137462
18	11508785	C	G	S	26	8,18	G	26	0,26	INTERGENIC	-	-	0.0156012
18	11508955	T	C	Y	27	5,22	C	31	0,31	INTERGENIC	-	-	0.00123199
18	11509100	G	A	R	27	6,21	A	34	0,34	INTERGENIC	-	-	0.00306558
18	11509113	C	T	Y	27	6,21	T	31	0,31	INTERGENIC	-	-	0.00306558
18	11509200	A	G	R	16	7,9	G	11	0,11	INTERGENIC	-	-	0.0906703
18	11509246	T	A	W	15	8,7	A	13	1,12	INTERGENIC	-	-	0.112035
18	11509297	T	C	Y	22	6,16	C	18	0,18	INTERGENIC	-	-	0.00853528
18	11509480	T	G	K	28	7,21	G	24	0,24	INTERGENIC	-	-	0.00552427
18	11509597	G	A	R	19	4,15	A	25	0,25	INTERGENIC	-	-	0.00233941
18	11509603	C	T	Y	18	3,15	T	26	0,26	INTERGENIC	-	-	0.000727476
18	11509650	A	G	R	28	6,22	G	25	0,25	INTERGENIC	-	-	0.00255588
18	11509661	C	A	M	28	6,22	A	26	0,26	INTERGENIC	-	-	0.00255588
18	11509719	G	A	R	25	7,18	A	30	0,30	INTERGENIC	-	-	0.00973565
18	11509787	C	G	S	25	7,18	G	28	0,28	INTERGENIC	-	-	0.00973565
18	11509857	T	A	W	22	6,16	A	32	0,32	INTERGENIC	-	-	0.00853528
18	11509882	G	A	R	24	4,20	A	24	0,24	INTERGENIC	-	-	0.000727476
18	11510032	A	C	M	17	4,13	C	16	0,16	INTERGENIC	-	-	0.00407972
18	11510039	G	A	R	16	4,12	A	17	0,17	INTERGENIC	-	-	0.00552427
18	11510053	C	T	Y	16	4,12	T	22	0,22	INTERGENIC	-	-	0.00552427
18	11510120	G	A	R	24	4,20	A	29	0,29	INTERGENIC	-	-	0.000727476
18	11510183	A	G	R	22	4,18	G	27	0,27	INTERGENIC	-	-	0.00112399
18	11510422	C	T	Y	25	6,19	T	37	0,37	INTERGENIC	-	-	0.00450434
18	11510466	T	C	Y	29	5,24	C	41	0,41	INTERGENIC	-	-	0.000861857
18	11510640	C	G	S	25	10,15	G	37	0,37	INTERGENIC	-	-	0.0579262
18	11510658	C	T	Y	26	9,17	T	34	0,34	INTERGENIC	-	-	0.0281139
18	11510683	T	C	Y	25	7,18	C	30	0,30	INTERGENIC	-	-	0.00973565
18	11510703	T	G	K	26	7,19	G	28	0,28	INTERGENIC	-	-	0.008002
18	11510728	A	G	R	26	8,18	G	27	0,27	INTERGENIC	-	-	0.0156012
18	11510910	A	T	W	27	9,18	T	37	0,37	INTERGENIC	-	-	0.0232792
18	11510999	C	T	Y	32	9,23	T	38	0,38	INTERGENIC	-	-	0.00995492
18	11511275	G	C	S	23	5,18	C	31	0,31	INTERGENIC	-	-	0.00274654
18	11511312	A	C	M	19	2,17	C	29	0,29	INTERGENIC	-	-	7.31e-05
18	11511362	A	G	R	22	1,21	G	28	0,28	INTERGENIC	-	-	1.1e-06
18	11511368	T	C	Y	23	2,21	C	30	0,30	INTERGENIC	-	-	2.81e-05
18	11511427	G	A	R	20	2,18	A	29	0,29	INTERGENIC	-	-	5.66e-05
18	11511447	G	A	R	20	3,17	A	27	0,27	INTERGENIC	-	-	0.000429567
18	11511469	C	T	Y	18	2,16	T	26	0,26	INTERGENIC	-	-	9.58e-05
18	11511743	C	A	M	15	2,13	A	12	0,12	INTERGENIC	-	-	0.000238379
18	11511768	C	T	Y	21	2,19	T	18	0,18	INTERGENIC	-	-	4.43e-05
18	11511840	G	T	K	22	3,19	T	26	0,26	INTERGENIC	-	-	0.000266728
18	11512121	A	G	R	13	3,10	G	14	0,14	INTERGENIC	-	-	0.00370224
18	11513379	G	C	S	27	4,23	C	31	0,31	INTERGENIC	-	-	0.000403698
18	11513466	G	A	R	24	6,18	A	30	0,30	INTERGENIC	-	-	0.00552427
18	11513625	T	C	Y	25	3,22	C	29	0,29	INTERGENIC	-	-	0.000140761
18	11513661	A	G	R	21	2,19	G	32	0,32	INTERGENIC	-	-	4.43e-05
18	11513761	G	C	S	26	5,21	C	29	0,29	INTERGENIC	-	-	0.00148785
18	11513964	T	C	Y	32	8,24	C	26	0,26	INTERGENIC	-	-	0.00552427
18	11513996	G	A	R	33	8,25	A	25	0,25	INTERGENIC	-	-	0.00473648
18	11514084	C	T	Y	38	12,26	T	34	0,34	INTERGENIC	-	-	0.0177649
18	11514305	A	G	R	24	5,19	G	31	0,31	INTERGENIC	-	-	0.00222008
18	11514352	A	T	W	32	8,24	T	32	1,31	INTERGENIC	-	-	0.00283345
18	11514428	G	A	R	32	6,26	A	31	0,31	INTERGENIC	-	-	0.00131094
18	11514467	C	T	Y	33	4,29	T	35	0,35	INTERGENIC	-	-	0.000148015
18	11514511	C	T	Y	34	4,30	T	33	0,33	INTERGENIC	-	-	0.000127491
18	11514520	G	T	K	34	4,30	T	36	0,36	INTERGENIC	-	-	0.000127491
18	11514544	A	G	R	32	6,26	G	36	0,36	INTERGENIC	-	-	0.00131094
18	11514573	G	A	R	31	6,25	A	33	1,32	INTERGENIC	-	-	0.000655812
18	11514939	A	G	R	28	4,24	G	30	0,30	INTERGENIC	-	-	0.000336577
18	11514975	G	A	R	25	2,23	A	28	0,28	INTERGENIC	-	-	1.85e-05
18	11515109	T	C	Y	30	5,25	C	32	0,32	INTERGENIC	-	-	0.000727476
18	11515127	G	T	K	29	5,24	T	32	0,32	INTERGENIC	-	-	0.000861857
18	11515256	T	C	Y	27	10,17	C	34	0,34	INTERGENIC	-	-	0.0394236
18	11515589	G	A	R	33	8,25	A	43	0,43	INTERGENIC	-	-	0.00473648
18	11515864	A	G	R	34	8,26	G	28	0,28	INTERGENIC	-	-	0.00407972
18	11516007	A	C	M	23	4,19	C	38	0,38	INTERGENIC	-	-	0.000899986
18	11516157	T	C	Y	17	6,11	C	38	0,38	INTERGENIC	-	-	0.0309804
18	11516733	G	A	R	12	3,9	A	13	0,13	INTERGENIC	-	-	0.00552427
18	11516816	A	G	R	24	4,20	G	29	0,29	INTERGENIC	-	-	0.000727476
18	11517053	G	A	R	23	2,21	A	40	0,40	INTERGENIC	-	-	2.81e-05
18	11517232	T	C	Y	28	2,26	C	37	0,37	INTERGENIC	-	-	1.05e-05
18	11517238	C	G	S	30	2,28	G	34	0,34	INTERGENIC	-	-	7.45e-06
18	11517278	A	T	W	30	6,24	T	32	0,32	INTERGENIC	-	-	0.00181019
18	11517389	A	C	M	25	7,18	C	29	0,29	INTERGENIC	-	-	0.00973565
18	11517489	T	C	Y	18	3,15	C	22	0,22	INTERGENIC	-	-	0.000727476
18	11517510	C	A	M	16	2,14	A	24	0,24	INTERGENIC	-	-	0.000172633
18	11517575	C	T	Y	14	2,12	T	28	0,28	INTERGENIC	-	-	0.000336577
18	11517707	C	T	Y	19	3,16	T	37	0,37	INTERGENIC	-	-	0.000555154
18	11517727	G	C	S	20	4,16	C	35	0,35	INTERGENIC	-	-	0.00181019
18	11517793	A	T	W	18	3,15	T	32	0,32	INTERGENIC	-	-	0.000727476
18	11518498	C	T	Y	25	3,22	T	42	0,42	INTERGENIC	-	-	0.000140761
18	11518505	A	G	R	24	3,21	G	47	0,47	INTERGENIC	-	-	0.000172633
18	11518529	A	C	M	26	3,23	C	44	0,44	INTERGENIC	-	-	0.000115695
18	11518547	T	G	K	25	4,21	G	44	0,44	INTERGENIC	-	-	0.000593164
18	11518628	C	T	Y	21	2,19	T	40	0,40	INTERGENIC	-	-	4.43e-05
18	11518677	C	T	Y	20	3,17	T	40	0,40	INTERGENIC	-	-	0.000429567
18	11518785	T	C	Y	22	5,17	C	29	0,29	INTERGENIC	-	-	0.00343014
18	11518830	G	A	R	25	4,21	A	27	0,27	INTERGENIC	-	-	0.000593164
18	11518873	A	G	R	22	4,18	G	24	0,24	INTERGENIC	-	-	0.00112399
18	11518946	A	G	R	24	4,20	G	29	0,29	INTERGENIC	-	-	0.000727476
18	11519132	C	T	Y	25	6,19	T	25	0,25	INTERGENIC	-	-	0.00450434
18	11519325	T	A	W	27	10,17	A	32	0,32	INTERGENIC	-	-	0.0394236
18	11519360	A	G	R	20	7,13	G	36	0,36	INTERGENIC	-	-	0.0297109
18	11519369	T	C	Y	18	6,12	C	35	0,35	INTERGENIC	-	-	0.0232792
18	11519407	G	A	R	22	9,13	A	35	0,35	INTERGENIC	-	-	0.0648148
18	11519559	G	A	R	29	8,21	A	19	0,19	INTERGENIC	-	-	0.00903722
18	11519580	G	A	R	28	8,20	A	20	0,20	INTERGENIC	-	-	0.0107705
18	11519594	A	G	R	32	9,23	G	21	0,21	INTERGENIC	-	-	0.00995492
18	11519704	A	G	R	31	9,22	G	26	0,26	INTERGENIC	-	-	0.0116675
18	11519764	G	C	S	29	5,24	C	33	0,33	INTERGENIC	-	-	0.000861857
18	11519816	T	G	K	28	5,23	G	31	0,31	INTERGENIC	-	-	0.00102715
18	11519853	A	G	R	28	4,24	G	28	0,28	INTERGENIC	-	-	0.000336577
18	11519934	T	C	Y	24	6,18	C	13	0,13	INTERGENIC	-	-	0.00552427
18	11520084	C	T	Y	24	8,16	T	27	0,27	INTERGENIC	-	-	0.0232792
18	11520129	C	T	Y	28	8,20	T	30	0,30	INTERGENIC	-	-	0.0107705
18	11520155	A	G	R	26	7,19	G	28	0,28	INTERGENIC	-	-	0.008002
18	11520217	A	G	R	32	9,23	G	25	0,25	INTERGENIC	-	-	0.00995492
18	11520281	G	A	R	30	7,23	A	28	0,28	INTERGENIC	-	-	0.00391254
18	11520430	G	A	R	30	6,24	A	34	0,34	INTERGENIC	-	-	0.00181019
18	11520603	G	A	R	18	2,16	A	32	0,32	INTERGENIC	-	-	9.58e-05
18	11520681	G	A	R	21	6,15	A	31	0,31	INTERGENIC	-	-	0.0107705
18	11520736	G	A	R	26	6,20	A	35	0,35	INTERGENIC	-	-	0.00370224
18	11520790	A	G	R	24	3,21	G	40	0,40	INTERGENIC	-	-	0.000172633
18	11520914	C	T	Y	32	7,25	T	40	0,40	INTERGENIC	-	-	0.00283345
18	11520998	T	C	Y	42	8,34	C	33	0,33	INTERGENIC	-	-	0.00141833
18	11521033	C	G	S	42	10,32	G	34	0,34	INTERGENIC	-	-	0.00432841
18	11521052	C	T	Y	41	9,32	T	29	0,29	INTERGENIC	-	-	0.00288316
18	11521072	A	C	M	45	10,35	C	32	0,32	INTERGENIC	-	-	0.00306558
18	11521087	C	T	Y	43	10,33	T	33	0,33	INTERGENIC	-	-	0.00384798
18	11521171	G	A	R	37	9,28	A	37	0,37	INTERGENIC	-	-	0.00481702
18	11521209	G	C	S	34	10,24	C	40	0,40	INTERGENIC	-	-	0.0124503
18	11521335	C	G	S	32	9,23	G	37	0,37	INTERGENIC	-	-	0.00995492
18	11521415	G	A	R	31	6,25	A	32	0,32	INTERGENIC	-	-	0.00153647
18	11521466	C	A	M	31	4,27	A	31	0,31	INTERGENIC	-	-	0.000202333
18	11521484	G	A	R	31	3,28	A	28	0,28	INTERGENIC	-	-	4.8e-05
18	11521499	G	A	R	29	3,26	A	30	0,30	INTERGENIC	-	-	6.7e-05
18	11521505	G	A	R	30	3,27	A	30	0,30	INTERGENIC	-	-	5.66e-05
18	11521605	C	T	Y	22	2,20	T	24	0,24	INTERGENIC	-	-	3.51e-05
18	11521624	G	A	R	22	3,19	A	23	0,23	INTERGENIC	-	-	0.000266728
18	11521630	A	G	R	22	3,19	G	22	0,22	INTERGENIC	-	-	0.000266728
18	11521639	T	A	W	24	5,19	A	21	0,21	INTERGENIC	-	-	0.00222008
18	11521661	C	T	Y	22	5,17	T	22	0,22	INTERGENIC	-	-	0.00343014
18	11521713	T	A	W	21	4,17	A	17	0,17	INTERGENIC	-	-	0.00141833
18	11521774	A	C	M	13	2,11	C	15	0,15	INTERGENIC	-	-	0.000487538
18	11521879	A	G	R	7	5,2	G	5	0,5	INTERGENIC	-	-	1.0518
18	11521921	G	A	R	24	8,16	A	15	0,15	INTERGENIC	-	-	0.0232792
18	11521952	T	C	Y	27	9,18	C	22	0,22	INTERGENIC	-	-	0.0232792
18	11521970	A	G	R	26	9,17	G	21	0,21	INTERGENIC	-	-	0.0281139
18	11522018	C	T	Y	23	5,18	T	22	0,22	INTERGENIC	-	-	0.00274654
18	11522031	T	C	Y	29	7,22	C	20	0,20	INTERGENIC	-	-	0.00463527
18	11522119	G	A	R	29	5,24	A	32	0,32	INTERGENIC	-	-	0.000861857
18	11522155	G	T	K	34	6,28	T	32	0,32	INTERGENIC	-	-	0.000968137
18	11522235	T	A	W	21	2,19	A	34	0,34	INTERGENIC	-	-	4.43e-05
18	11524928	T	G	K	10	3,7	G	25	0,25	INTERGENIC	-	-	0.0137462
18	11524934	G	A	R	11	3,8	A	26	0,26	INTERGENIC	-	-	0.00853528
18	11524955	T	C	Y	12	2,10	C	29	0,29	INTERGENIC	-	-	0.000727476
18	11525136	G	A	R	24	2,22	A	33	0,33	INTERGENIC	-	-	2.27e-05
18	11525315	T	C	Y	32	10,22	C	24	0,24	INTERGENIC	-	-	0.0168587
18	11525360	C	T	Y	29	11,18	T	23	0,23	INTERGENIC	-	-	0.0444169
18	11525394	A	G	R	28	10,18	G	27	0,27	INTERGENIC	-	-	0.0328689
18	11525414	G	A	R	29	9,20	A	29	0,29	INTERGENIC	-	-	0.0162854
18	11525423	G	T	K	29	9,20	T	29	0,29	INTERGENIC	-	-	0.0162854
18	11525523	T	C	Y	32	10,22	C	30	0,30	INTERGENIC	-	-	0.0168587
18	11525535	T	C	Y	30	10,20	C	33	0,33	INTERGENIC	-	-	0.0232792
18	11525565	C	T	Y	28	10,18	T	36	0,36	INTERGENIC	-	-	0.0328689
18	11525588	G	A	R	30	11,19	A	41	0,41	INTERGENIC	-	-	0.0374914
18	11525624	G	A	R	31	9,22	A	49	0,49	INTERGENIC	-	-	0.0116675
18	11525644	A	G	R	27	8,19	G	50	0,50	INTERGENIC	-	-	0.0129183
18	11525732	G	A	R	21	7,14	A	48	0,48	INTERGENIC	-	-	0.0232792
18	11525840	A	G	R	25	4,21	G	43	0,43	INTERGENIC	-	-	0.000593164
18	11525919	T	G	K	18	3,15	G	35	0,35	INTERGENIC	-	-	0.000727476
18	11525969	A	G	R	17	3,14	G	36	0,36	INTERGENIC	-	-	0.000968137
18	11526054	G	A	R	17	5,12	A	25	0,25	INTERGENIC	-	-	0.0124503
18	11526089	T	C	Y	21	6,15	C	22	0,22	INTERGENIC	-	-	0.0107705
18	11526106	A	C	M	21	6,15	C	25	0,25	INTERGENIC	-	-	0.0107705
18	11526120	G	A	R	19	4,15	A	26	0,26	INTERGENIC	-	-	0.00233941
18	11526194	G	A	R	23	7,16	A	31	0,31	INTERGENIC	-	-	0.0147715
18	11526217	C	G	S	24	6,18	G	30	0,30	INTERGENIC	-	-	0.00552427
18	11526233	A	G	R	22	5,17	G	27	0,27	INTERGENIC	-	-	0.00343014
18	11526289	A	G	R	22	6,16	G	24	0,24	INTERGENIC	-	-	0.00853528
18	11526561	G	A	R	12	2,10	A	26	0,26	INTERGENIC	-	-	0.000727476
18	11526603	G	A	R	15	3,12	A	32	0,32	INTERGENIC	-	-	0.00181019
18	11526899	G	C	S	26	6,20	C	42	0,42	INTERGENIC	-	-	0.00370224
18	11527114	T	G	K	26	4,22	G	31	0,31	INTERGENIC	-	-	0.000487538
18	11527302	C	T	Y	23	5,18	T	17	0,17	INTERGENIC	-	-	0.00274654
18	11527352	A	C	M	24	4,20	C	16	0,16	INTERGENIC	-	-	0.000727476
18	11527462	C	G	S	21	6,15	G	23	0,23	INTERGENIC	-	-	0.0107705
18	11527486	C	T	Y	23	7,16	T	23	0,23	INTERGENIC	-	-	0.0147715
18	11527528	T	C	Y	23	6,17	C	27	0,27	INTERGENIC	-	-	0.00683427
18	11527600	T	C	Y	23	6,17	C	31	0,31	INTERGENIC	-	-	0.00683427
18	11527703	A	G	R	27	6,21	G	29	0,29	INTERGENIC	-	-	0.00306558
18	11527730	T	G	K	32	7,25	G	35	0,35	INTERGENIC	-	-	0.00283345
18	11527736	T	C	Y	34	6,28	C	36	0,36	INTERGENIC	-	-	0.000968137
18	11527814	A	T	W	33	9,24	T	37	0,37	INTERGENIC	-	-	0.00853528
18	11527855	C	T	Y	31	8,23	T	41	0,41	INTERGENIC	-	-	0.00647465
18	11527902	A	T	W	29	9,20	T	35	0,35	INTERGENIC	-	-	0.0162854
18	11527962	C	T	Y	31	9,22	T	35	0,35	INTERGENIC	-	-	0.0116675
18	11528043	T	C	Y	28	7,21	C	32	0,32	INTERGENIC	-	-	0.00552427
18	11528077	A	G	R	27	6,21	G	29	0,29	INTERGENIC	-	-	0.00306558
18	11528188	C	A	M	9	2,7	A	11	0,11	INTERGENIC	-	-	0.00306558
18	11528209	T	G	K	12	3,9	G	10	0,10	INTERGENIC	-	-	0.00552427
18	11528274	A	G	R	20	4,16	G	20	0,20	INTERGENIC	-	-	0.00181019
18	11528347	G	T	K	25	4,21	T	28	0,28	INTERGENIC	-	-	0.000593164
18	11528435	A	T	W	24	3,21	T	19	0,19	INTERGENIC	-	-	0.000172633
18	11528671	G	T	K	32	6,26	T	28	0,28	INTERGENIC	-	-	0.00131094
18	11528821	G	A	R	27	7,20	A	30	0,30	INTERGENIC	-	-	0.00662592
18	11528870	C	T	Y	24	5,19	T	26	0,26	INTERGENIC	-	-	0.00222008
18	11528950	G	A	R	17	3,14	A	19	0,19	INTERGENIC	-	-	0.000968137
18	11529190	A	G	R	16	4,12	G	23	0,23	INTERGENIC	-	-	0.00552427
18	11529205	T	C	Y	15	3,12	C	23	0,23	INTERGENIC	-	-	0.00181019
18	11529223	A	G	R	17	5,12	G	23	0,23	INTERGENIC	-	-	0.0124503
18	11529245	T	C	Y	17	5,12	C	23	0,23	INTERGENIC	-	-	0.0124503
18	11529261	T	C	Y	16	5,11	C	23	0,23	INTERGENIC	-	-	0.0168587
18	11529320	G	A	R	18	4,14	A	30	0,30	INTERGENIC	-	-	0.00306558
18	11529358	A	G	R	17	5,12	G	34	0,34	INTERGENIC	-	-	0.0124503
18	11529422	C	T	Y	21	4,17	T	36	0,36	INTERGENIC	-	-	0.00141833
18	11529441	C	T	Y	21	5,16	T	35	0,35	INTERGENIC	-	-	0.00432841
18	11529448	T	C	Y	21	5,16	C	35	0,35	INTERGENIC	-	-	0.00432841
18	11529529	G	A	R	29	5,24	A	33	0,33	INTERGENIC	-	-	0.000861857
18	11529587	A	G	R	26	5,21	G	28	0,28	INTERGENIC	-	-	0.00148785
18	11529635	T	A	W	26	5,21	A	26	0,26	INTERGENIC	-	-	0.00148785
18	11529802	C	T	Y	30	5,25	T	22	0,22	INTERGENIC	-	-	0.000727476
18	11529847	T	A	W	32	3,29	A	27	0,27	INTERGENIC	-	-	4.1e-05
18	11529871	G	A	R	30	4,26	A	29	0,29	INTERGENIC	-	-	0.000238379
18	11529955	C	A	M	27	4,23	A	30	0,30	INTERGENIC	-	-	0.000403698
18	11529977	C	T	Y	25	4,21	T	29	0,29	INTERGENIC	-	-	0.000593164
18	11530023	G	A	R	19	3,16	A	34	0,34	INTERGENIC	-	-	0.000555154
18	11530054	A	G	R	21	4,17	G	37	0,37	INTERGENIC	-	-	0.00141833
18	11530123	C	T	Y	26	9,17	T	36	0,36	INTERGENIC	-	-	0.0281139
18	11530135	G	A	R	29	9,20	A	37	0,37	INTERGENIC	-	-	0.0162854
18	11530223	A	C	M	30	11,19	C	36	0,36	INTERGENIC	-	-	0.0374914
18	11530246	A	T	W	32	12,20	T	38	0,38	INTERGENIC	-	-	0.0419499
18	11530268	G	T	K	30	10,20	T	33	0,33	INTERGENIC	-	-	0.0232792
18	11530280	A	G	R	32	10,22	G	37	0,37	INTERGENIC	-	-	0.0168587
18	11530288	A	G	R	31	11,20	G	36	0,36	INTERGENIC	-	-	0.0318222
18	11530303	C	G	S	28	10,18	G	35	0,35	INTERGENIC	-	-	0.0328689
18	11530329	A	T	W	27	7,20	T	31	0,31	INTERGENIC	-	-	0.00662592
18	11530338	T	G	K	28	8,20	G	31	0,31	INTERGENIC	-	-	0.0107705
18	11530476	T	G	K	26	8,18	G	37	0,37	INTERGENIC	-	-	0.0156012
18	11530518	A	C	M	27	6,21	C	33	0,33	INTERGENIC	-	-	0.00306558
18	11530525	A	T	W	26	6,20	T	33	0,33	INTERGENIC	-	-	0.00370224
18	11530580	T	C	Y	26	5,21	C	37	0,37	INTERGENIC	-	-	0.00148785
18	11530598	T	G	K	29	6,23	G	37	0,37	INTERGENIC	-	-	0.00214458
18	11530677	G	A	R	35	5,30	A	40	0,40	INTERGENIC	-	-	0.000336577
18	11530751	T	C	Y	33	4,29	C	30	0,30	INTERGENIC	-	-	0.000148015
18	11530865	G	A	R	25	3,22	A	35	1,34	INTERGENIC	-	-	3.61e-05
18	11530881	T	C	Y	21	2,19	C	34	0,34	INTERGENIC	-	-	4.43e-05
18	11531145	T	C	Y	38	11,27	C	39	0,39	INTERGENIC	-	-	0.0114979
18	11531429	A	G	R	35	3,32	G	21	0,21	INTERGENIC	-	-	2.62e-05
18	11531587	G	A	R	27	8,19	A	31	0,31	INTERGENIC	-	-	0.0129183
18	11531608	G	A	R	28	9,19	A	28	0,28	INTERGENIC	-	-	0.0194087
18	11531617	G	A	R	26	7,19	A	33	0,33	INTERGENIC	-	-	0.008002
18	11531630	T	C	Y	28	8,20	C	40	0,40	INTERGENIC	-	-	0.0107705
18	11531754	G	A	R	24	6,18	A	43	0,43	INTERGENIC	-	-	0.00552427
18	11531785	G	C	S	23	6,17	C	36	0,36	INTERGENIC	-	-	0.00683427
18	11531921	T	C	Y	25	10,15	C	32	0,32	INTERGENIC	-	-	0.0579262
18	11531952	A	C	M	26	10,16	C	39	0,39	INTERGENIC	-	-	0.0476111
18	11532004	G	A	R	23	7,16	A	34	0,34	INTERGENIC	-	-	0.0147715
18	11532112	T	C	Y	21	4,17	C	33	0,33	INTERGENIC	-	-	0.00141833
18	11532124	A	G	R	20	3,17	G	30	0,30	INTERGENIC	-	-	0.000429567
18	11532347	T	A	W	17	3,14	A	24	0,24	INTERGENIC	-	-	0.000968137
18	11532407	A	C	M	21	5,16	C	30	0,30	INTERGENIC	-	-	0.00432841
18	11532525	C	T	Y	22	6,16	T	30	0,30	INTERGENIC	-	-	0.00853528
18	11532898	C	T	Y	28	2,26	T	33	0,33	INTERGENIC	-	-	1.05e-05
18	11532913	G	C	S	29	3,26	C	33	0,33	INTERGENIC	-	-	6.7e-05
18	11533138	T	C	Y	30	7,23	C	44	0,44	INTERGENIC	-	-	0.00391254
18	11533305	G	C	S	25	8,17	C	42	0,42	INTERGENIC	-	-	0.0189813
18	11533319	T	C	Y	24	7,17	C	39	0,39	INTERGENIC	-	-	0.0119401
18	11533412	A	C	M	19	7,12	C	32	0,32	INTERGENIC	-	-	0.038397
18	11533450	C	A	M	16	5,11	A	37	0,37	INTERGENIC	-	-	0.0168587
18	11533558	T	G	K	16	3,13	G	32	0,32	INTERGENIC	-	-	0.00131094
18	11533566	T	C	Y	17	3,14	C	28	0,28	INTERGENIC	-	-	0.000968137
18	11533607	C	T	Y	19	4,15	T	21	0,21	INTERGENIC	-	-	0.00233941
18	11533662	T	A	W	18	7,11	A	24	0,24	INTERGENIC	-	-	0.0503156
18	11533677	G	A	R	19	7,12	A	24	0,24	INTERGENIC	-	-	0.038397
18	11533976	C	T	Y	31	7,24	T	46	0,46	INTERGENIC	-	-	0.00332091
18	11534045	G	C	S	23	6,17	C	46	0,46	INTERGENIC	-	-	0.00683427
18	11534163	A	G	R	29	12,17	G	45	0,45	INTERGENIC	-	-	0.0686264
18	11534197	T	A	W	28	13,15	A	45	0,45	INTERGENIC	-	-	0.12204
18	11534239	T	G	K	23	11,12	G	43	0,43	INTERGENIC	-	-	0.141547
18	11534266	A	G	R	21	8,13	G	43	0,43	INTERGENIC	-	-	0.0453867
18	11534610	A	G	R	28	6,22	G	37	0,37	INTERGENIC	-	-	0.00255588
18	11534637	A	G	R	30	6,24	G	38	0,38	INTERGENIC	-	-	0.00181019
18	11534671	C	T	Y	31	5,26	T	44	0,44	INTERGENIC	-	-	0.000617471
18	11534738	G	A	R	26	3,23	A	44	0,44	INTERGENIC	-	-	0.000115695
18	11534898	T	A	W	34	4,30	A	40	0,40	INTERGENIC	-	-	0.000127491
18	11535067	C	A	M	29	10,19	A	38	0,38	INTERGENIC	-	-	0.0275794
18	11535082	T	C	Y	26	9,17	C	38	0,38	INTERGENIC	-	-	0.0281139
18	11535750	C	T	Y	27	4,23	T	35	0,35	INTERGENIC	-	-	0.000403698
18	11536173	A	G	R	40	7,33	G	37	0,37	INTERGENIC	-	-	0.000928464
18	11536400	C	A	M	30	8,22	A	24	0,24	INTERGENIC	-	-	0.00762814
18	11538422	G	A	R	29	4,25	A	20	0,20	INTERGENIC	-	-	0.000282413
18	11538431	C	T	Y	28	4,24	T	19	0,19	INTERGENIC	-	-	0.000336577
18	11538985	T	C	Y	25	7,18	C	31	0,31	INTERGENIC	-	-	0.00973565
18	11539037	C	T	Y	28	8,20	T	32	0,32	INTERGENIC	-	-	0.0107705
18	11539269	A	G	R	35	9,26	G	31	0,31	INTERGENIC	-	-	0.00635986
18	11539929	A	G	R	23	5,18	G	30	0,30	INTERGENIC	-	-	0.00274654
18	11540043	C	T	Y	22	3,19	T	34	0,34	INTERGENIC	-	-	0.000266728
18	11540764	C	T	Y	24	3,21	T	36	0,36	INTERGENIC	-	-	0.000172633
18	11540806	G	A	R	27	3,24	A	36	0,36	INTERGENIC	-	-	9.58e-05
18	11541656	C	T	Y	22	5,17	T	31	0,31	INTERGENIC	-	-	0.00343014
18	11543008	T	C	Y	26	4,22	C	34	0,34	INTERGENIC	-	-	0.000487538
18	11543335	A	G	R	30	5,25	G	34	0,34	INTERGENIC	-	-	0.000727476
18	11545926	A	T	W	38	6,32	T	41	0,41	INTERGENIC	-	-	0.000555154
18	11546680	C	T	Y	30	14,16	T	27	0,27	INTERGENIC	-	-	0.125201
18	11548478	C	T	Y	26	7,19	T	40	0,40	INTERGENIC	-	-	0.008002
18	11548546	A	C	M	24	2,22	C	36	0,36	INTERGENIC	-	-	2.27e-05
18	11548552	A	G	R	25	2,23	G	35	0,35	INTERGENIC	-	-	1.85e-05
18	11548623	T	C	Y	33	6,27	C	24	0,24	INTERGENIC	-	-	0.00112399
18	11548664	G	T	K	32	5,27	T	19	0,19	INTERGENIC	-	-	0.000526836
18	11548682	C	A	M	33	5,28	A	16	0,16	INTERGENIC	-	-	0.000451705
18	11549085	A	G	R	21	3,18	G	35	0,35	INTERGENIC	-	-	0.000336577
18	11549360	T	C	Y	24	5,19	C	24	0,24	INTERGENIC	-	-	0.00222008
18	11549441	T	G	K	23	4,19	G	25	0,25	INTERGENIC	-	-	0.000899986
18	11549573	C	T	Y	20	4,16	T	19	0,19	INTERGENIC	-	-	0.00181019
18	11549614	C	T	Y	19	3,16	T	22	0,22	INTERGENIC	-	-	0.000555154
18	11549737	T	G	K	19	4,15	G	32	1,31	INTERGENIC	-	-	0.00104759
18	11549898	G	A	R	24	2,22	A	29	0,29	INTERGENIC	-	-	2.27e-05
18	11550084	G	T	K	35	8,27	T	23	0,23	INTERGENIC	-	-	0.00352927
18	11550238	G	A	R	18	5,13	A	20	0,20	INTERGENIC	-	-	0.0093554
18	11550309	C	A	M	23	9,14	A	18	0,18	INTERGENIC	-	-	0.0518977
18	11550447	G	A	R	21	6,15	A	28	0,28	INTERGENIC	-	-	0.0107705
18	11550568	T	C	Y	20	5,15	C	30	0,30	INTERGENIC	-	-	0.00552427
18	11550819	T	C	Y	25	5,20	C	45	0,45	INTERGENIC	-	-	0.00181019
18	11550889	C	T	Y	19	4,15	T	38	0,38	INTERGENIC	-	-	0.00233941
18	11550960	G	A	R	21	2,19	A	34	0,34	INTERGENIC	-	-	4.43e-05
18	11551045	C	T	Y	27	2,25	T	25	0,25	INTERGENIC	-	-	1.26e-05
18	11551093	T	C	Y	23	2,21	C	28	0,28	INTERGENIC	-	-	2.81e-05
18	11551363	A	T	W	19	2,17	T	29	0,29	INTERGENIC	-	-	7.31e-05
18	11551377	C	T	Y	21	2,19	T	32	0,32	INTERGENIC	-	-	4.43e-05
18	11551694	T	C	Y	27	6,21	C	33	0,33	INTERGENIC	-	-	0.00306558
18	11551734	T	G	K	28	5,23	G	37	0,37	INTERGENIC	-	-	0.00102715
18	11551753	T	C	Y	28	5,23	C	39	0,39	INTERGENIC	-	-	0.00102715
18	11551920	T	C	Y	30	10,20	C	37	0,37	INTERGENIC	-	-	0.0232792
18	11551945	C	G	S	28	11,17	G	36	0,36	INTERGENIC	-	-	0.0529357
18	11552117	G	A	R	24	9,15	A	26	0,26	INTERGENIC	-	-	0.0419499
18	11552147	G	A	R	26	14,12	A	27	0,27	INTERGENIC	-	-	0.256064
18	11552174	G	A	R	27	13,14	A	29	0,29	INTERGENIC	-	-	0.146377
18	11552241	C	A	M	32	14,18	A	31	0,31	INTERGENIC	-	-	0.0906703
18	11552337	T	A	W	34	10,24	A	40	0,40	INTERGENIC	-	-	0.0124503
18	11552429	A	G	R	37	10,27	G	45	0,45	INTERGENIC	-	-	0.00815767
18	11552487	A	G	R	36	11,25	G	41	0,41	INTERGENIC	-	-	0.015067
18	11552577	C	T	Y	31	6,25	T	33	0,33	INTERGENIC	-	-	0.00153647
18	11552627	C	T	Y	25	3,22	T	31	0,31	INTERGENIC	-	-	0.000140761
18	11552635	C	T	Y	27	2,25	T	30	0,30	INTERGENIC	-	-	1.26e-05
18	11552670	G	A	R	24	2,22	A	26	0,26	INTERGENIC	-	-	2.27e-05
18	11552678	C	A	M	24	3,21	A	25	0,25	INTERGENIC	-	-	0.000172633
18	11552685	T	C	Y	22	3,19	C	24	0,24	INTERGENIC	-	-	0.000266728
18	11552696	A	T	W	22	2,20	T	25	0,25	INTERGENIC	-	-	3.51e-05
18	11552837	T	A	W	23	2,21	A	36	0,36	INTERGENIC	-	-	2.81e-05
18	11552908	G	A	R	28	6,22	A	33	0,33	INTERGENIC	-	-	0.00255588
18	11553157	A	G	R	27	6,21	G	33	0,33	INTERGENIC	-	-	0.00306558
18	11553316	T	C	Y	31	10,21	C	42	0,42	INTERGENIC	-	-	0.0197591
18	11553511	C	A	M	31	9,22	A	30	1,29	INTERGENIC	-	-	0.00634088
18	11553841	G	T	K	26	9,17	T	36	0,36	INTERGENIC	-	-	0.0281139
18	11553889	A	G	R	25	10,15	G	37	0,37	INTERGENIC	-	-	0.0579262
18	11554264	G	A	R	17	3,14	A	34	0,34	INTERGENIC	-	-	0.000968137
18	11554406	T	C	Y	21	5,16	C	30	0,30	INTERGENIC	-	-	0.00432841
18	11554574	C	T	Y	24	6,18	T	30	0,30	INTERGENIC	-	-	0.00552427
18	11554691	C	A	M	23	6,17	A	42	0,42	INTERGENIC	-	-	0.00683427
18	11554882	T	C	Y	19	3,16	C	29	0,29	INTERGENIC	-	-	0.000555154
18	11555336	C	A	M	17	5,12	A	26	0,26	INTERGENIC	-	-	0.0124503
18	11555530	C	T	Y	22	4,18	T	24	0,24	INTERGENIC	-	-	0.00112399
18	11555941	A	C	M	24	5,19	C	36	0,36	INTERGENIC	-	-	0.00222008
18	11556674	C	T	Y	29	9,20	T	29	0,29	INTERGENIC	-	-	0.0162854
18	11556752	T	C	Y	30	10,20	C	35	0,35	INTERGENIC	-	-	0.0232792
18	11556840	T	G	K	22	6,16	G	34	0,34	INTERGENIC	-	-	0.00853528
18	11557567	T	C	Y	32	10,22	C	35	0,35	INTERGENIC	-	-	0.0168587
18	11561778	G	A	R	23	2,21	A	25	0,25	INTERGENIC	-	-	2.81e-05
18	11561967	A	G	R	23	5,18	G	16	0,16	INTERGENIC	-	-	0.00274654
18	11564422	C	T	Y	27	8,19	T	35	0,35	INTERGENIC	-	-	0.0129183
18	11564500	T	C	Y	26	4,22	C	32	0,32	INTERGENIC	-	-	0.000487538
18	11564528	T	C	Y	31	6,25	C	32	0,32	INTERGENIC	-	-	0.00153647
18	11564922	T	G	K	22	5,17	G	24	0,24	INTERGENIC	-	-	0.00343014
18	11565368	C	T	Y	25	3,22	T	30	0,30	INTERGENIC	-	-	0.000140761
18	11566199	G	A	R	28	6,22	A	23	0,23	INTERGENIC	-	-	0.00255588
18	11566205	T	C	Y	29	6,23	C	24	0,24	INTERGENIC	-	-	0.00214458
18	11567006	T	C	Y	27	5,22	C	27	0,27	INTERGENIC	-	-	0.00123199
18	11568263	A	G	R	25	4,21	G	25	0,25	INTERGENIC	-	-	0.000593164
18	11569774	C	T	Y	31	7,24	T	44	0,44	INTERGENIC	-	-	0.00332091
18	11569870	C	G	S	32	9,23	G	37	0,37	INTERGENIC	-	-	0.00995492
18	11570142	T	A	W	32	3,29	A	30	0,30	INTERGENIC	-	-	4.1e-05
18	11570183	G	A	R	34	4,30	A	33	0,33	INTERGENIC	-	-	0.000127491
18	11570221	T	C	Y	33	3,30	C	29	0,29	INTERGENIC	-	-	3.51e-05
18	11570237	A	T	W	30	3,27	T	28	0,28	INTERGENIC	-	-	5.66e-05
18	11570425	A	G	R	25	3,22	G	30	0,30	INTERGENIC	-	-	0.000140761
18	11570884	G	A	R	23	8,15	A	39	0,39	INTERGENIC	-	-	0.0287996
18	11570980	C	T	Y	27	10,17	T	35	0,35	INTERGENIC	-	-	0.0394236
18	11571062	T	G	K	34	8,26	G	39	0,39	INTERGENIC	-	-	0.00407972
18	11571152	A	G	R	28	5,23	G	33	0,33	INTERGENIC	-	-	0.00102715
18	11571793	T	C	Y	29	8,21	C	31	0,31	INTERGENIC	-	-	0.00903722
18	11571848	T	A	W	34	11,23	A	39	0,39	INTERGENIC	-	-	0.0200514
18	11571936	C	T	Y	31	7,24	T	43	0,43	INTERGENIC	-	-	0.00332091
18	11572085	G	A	R	30	7,23	A	38	0,38	INTERGENIC	-	-	0.00391254
18	11572103	C	T	Y	32	7,25	T	37	0,37	INTERGENIC	-	-	0.00283345
18	11572182	T	A	W	30	5,25	A	31	0,31	INTERGENIC	-	-	0.000727476
18	11572277	T	C	Y	22	5,17	C	33	0,33	INTERGENIC	-	-	0.00343014
18	11572402	T	A	W	27	5,22	A	32	0,32	INTERGENIC	-	-	0.00123199
18	11572460	A	G	R	26	9,17	G	31	0,31	INTERGENIC	-	-	0.0281139
18	11573020	G	A	R	24	8,16	A	31	0,31	INTERGENIC	-	-	0.0232792
18	11573575	A	G	R	44	10,34	G	36	0,36	INTERGENIC	-	-	0.00343014
18	11573730	G	A	R	40	8,32	A	44	0,44	INTERGENIC	-	-	0.00181019
18	11573751	G	T	K	37	8,29	T	38	0,38	INTERGENIC	-	-	0.00267311
18	11573860	A	G	R	21	4,17	G	30	0,30	INTERGENIC	-	-	0.00141833
18	11577717	T	C	Y	20	6,14	C	24	0,24	INTERGENIC	-	-	0.0137462
18	11578659	A	G	R	31	8,23	G	28	0,28	INTERGENIC	-	-	0.00647465
18	11580283	G	T	K	21	7,14	T	33	0,33	INTERGENIC	-	-	0.0232792
18	11580780	C	T	Y	29	6,23	T	36	0,36	INTERGENIC	-	-	0.00214458
18	11581267	C	T	Y	16	4,12	T	34	0,34	INTERGENIC	-	-	0.00552427
18	11581657	G	A	R	36	8,28	A	38	0,38	INTERGENIC	-	-	0.00306558
18	11582161	A	G	R	33	4,29	G	22	0,22	INTERGENIC	-	-	0.000148015
18	11582264	T	A	W	26	2,24	A	22	0,22	INTERGENIC	-	-	1.52e-05
18	11582287	A	G	R	23	2,21	G	21	0,21	INTERGENIC	-	-	2.81e-05
18	11582591	A	C	M	15	5,10	C	15	0,15	INTERGENIC	-	-	0.0232792
18	11582813	C	G	S	31	7,24	G	37	0,37	INTERGENIC	-	-	0.00332091
18	11582907	G	A	R	33	7,26	A	36	0,36	INTERGENIC	-	-	0.00242938
18	11582961	A	G	R	32	5,27	G	36	0,36	INTERGENIC	-	-	0.000526836
18	11583017	G	T	K	32	6,26	T	29	0,29	INTERGENIC	-	-	0.00131094
18	11583048	A	G	R	32	4,28	G	27	0,27	INTERGENIC	-	-	0.000172633
18	11583269	A	G	R	26	4,22	G	25	0,25	INTERGENIC	-	-	0.000487538
18	11583340	T	C	Y	20	4,16	C	35	0,35	INTERGENIC	-	-	0.00181019
18	11583592	T	C	Y	18	4,14	C	29	0,29	INTERGENIC	-	-	0.00306558
18	11584106	C	A	M	30	3,27	A	35	1,34	INTERGENIC	-	-	1.05e-05
18	11584652	A	T	W	28	5,23	T	35	0,35	INTERGENIC	-	-	0.00102715
18	11585256	G	C	S	23	3,20	C	31	0,31	INTERGENIC	-	-	0.000213571
18	11585534	A	G	R	22	3,19	G	26	0,26	INTERGENIC	-	-	0.000266728
18	11585745	C	T	Y	27	3,24	T	31	0,31	INTERGENIC	-	-	9.58e-05
18	11586382	T	G	K	29	9,20	G	29	0,29	INTERGENIC	-	-	0.0162854
18	11586762	T	C	Y	32	6,26	C	27	0,27	INTERGENIC	-	-	0.00131094
18	11587170	C	T	Y	16	4,12	T	27	0,27	INTERGENIC	-	-	0.00552427
18	11587301	A	G	R	19	9,10	G	27	0,27	INTERGENIC	-	-	0.134902
18	11588144	T	C	Y	26	5,21	C	25	0,25	INTERGENIC	-	-	0.00148785
18	11588212	C	T	Y	36	9,27	T	26	0,26	INTERGENIC	-	-	0.00552427
18	11588264	A	T	W	24	6,18	T	25	0,25	INTERGENIC	-	-	0.00552427
18	11588306	C	T	Y	24	8,16	T	29	0,29	INTERGENIC	-	-	0.0232792
18	11588627	C	A	M	21	4,17	A	18	0,18	INTERGENIC	-	-	0.00141833
18	11589205	C	T	Y	30	4,26	T	29	0,29	INTERGENIC	-	-	0.000238379
18	11589275	G	A	R	29	3,26	A	29	0,29	INTERGENIC	-	-	6.7e-05
18	11589289	T	A	W	32	3,29	A	25	0,25	INTERGENIC	-	-	4.1e-05
18	11589502	T	A	W	31	7,24	A	23	0,23	INTERGENIC	-	-	0.00332091
18	11589674	A	G	R	35	12,23	G	29	0,29	INTERGENIC	-	-	0.0268004
18	11589743	C	A	M	32	9,23	A	23	1,22	INTERGENIC	-	-	0.00429909
18	11589787	C	A	M	29	6,23	A	23	0,23	INTERGENIC	-	-	0.00214458
18	11589799	A	G	R	26	6,20	G	24	0,24	INTERGENIC	-	-	0.00370224
18	11589888	G	C	S	40	9,31	C	22	0,22	INTERGENIC	-	-	0.00326203
18	11589928	G	A	R	45	10,35	A	22	0,22	INTERGENIC	-	-	0.00306558
18	11589965	T	G	K	42	9,33	G	21	0,21	INTERGENIC	-	-	0.00255588
18	11589989	T	G	K	35	8,27	G	22	0,22	INTERGENIC	-	-	0.00352927
18	11589997	A	T	W	37	8,29	T	23	0,23	INTERGENIC	-	-	0.00267311
18	11590009	C	T	Y	35	9,26	T	27	0,27	INTERGENIC	-	-	0.00635986
18	11590028	C	A	M	39	10,29	A	24	0,24	INTERGENIC	-	-	0.00626978
18	11590042	T	C	Y	36	10,26	C	22	0,22	INTERGENIC	-	-	0.0093554
18	11590093	A	G	R	34	11,23	G	25	0,25	INTERGENIC	-	-	0.0200514
18	11590156	C	T	Y	31	10,21	T	24	0,24	INTERGENIC	-	-	0.0197591
18	11590252	C	T	Y	27	9,18	T	23	0,23	INTERGENIC	-	-	0.0232792
18	11590394	G	A	R	13	6,7	A	17	0,17	INTERGENIC	-	-	0.118472
18	11590503	C	T	Y	18	3,15	T	25	0,25	INTERGENIC	-	-	0.000727476
18	11590556	G	A	R	22	3,19	A	23	0,23	INTERGENIC	-	-	0.000266728
18	11590577	G	A	R	23	3,20	A	24	0,24	INTERGENIC	-	-	0.000213571
18	11590667	C	A	M	24	4,20	A	34	0,34	INTERGENIC	-	-	0.000727476
18	11590770	A	G	R	26	3,23	G	44	0,44	INTERGENIC	-	-	0.000115695
18	11590780	T	C	Y	26	3,23	C	45	0,45	INTERGENIC	-	-	0.000115695
18	11590795	A	T	W	23	2,21	T	42	0,42	INTERGENIC	-	-	2.81e-05
18	11590828	A	G	R	27	2,25	G	42	0,42	INTERGENIC	-	-	1.26e-05
18	11590853	C	A	M	26	2,24	A	44	0,44	INTERGENIC	-	-	1.52e-05
18	11590877	C	G	S	28	1,27	G	35	0,35	INTERGENIC	-	-	3.29e-07
18	11591405	T	C	Y	25	4,21	C	27	0,27	INTERGENIC	-	-	0.000593164
18	11591432	T	G	K	29	6,23	G	31	0,31	INTERGENIC	-	-	0.00214458
18	11591549	C	A	M	25	8,17	A	39	0,39	INTERGENIC	-	-	0.0189813
18	11591580	T	G	K	30	8,22	G	37	0,37	INTERGENIC	-	-	0.00762814
18	11591598	A	G	R	29	7,22	G	33	0,33	INTERGENIC	-	-	0.00463527
18	11591634	G	A	R	31	9,22	A	34	0,34	INTERGENIC	-	-	0.0116675
18	11592728	C	T	Y	31	8,23	T	32	0,32	INTERGENIC	-	-	0.00647465
18	11593337	C	T	Y	28	5,23	T	28	0,28	INTERGENIC	-	-	0.00102715
18	11593928	G	A	R	23	4,19	A	38	0,38	INTERGENIC	-	-	0.000899986
18	11594579	C	A	M	15	5,10	A	37	0,37	INTERGENIC	-	-	0.0232792
18	11595388	C	G	S	24	7,17	G	31	0,31	INTERGENIC	-	-	0.0119401
18	11596061	T	C	Y	19	3,16	C	35	0,35	INTERGENIC	-	-	0.000555154
18	11596575	C	T	Y	25	3,22	T	32	0,32	INTERGENIC	-	-	0.000140761
18	11596713	C	G	S	32	5,27	G	34	0,34	INTERGENIC	-	-	0.000526836
18	11596864	A	C	M	32	8,24	C	43	0,43	INTERGENIC	-	-	0.00552427
18	11597704	T	C	Y	24	4,20	C	25	0,25	INTERGENIC	-	-	0.000727476
18	11597765	A	T	W	27	3,24	T	29	0,29	INTERGENIC	-	-	9.58e-05
18	11600688	G	A	R	12	4,8	A	38	0,38	INTERGENIC	-	-	0.0232792
18	11604216	G	A	R	24	4,20	A	25	0,25	INTERGENIC	-	-	0.000727476
18	11604462	C	T	Y	24	9,15	T	32	2,30	INTERGENIC	-	-	0.0168587
18	11604596	G	A	R	34	8,26	A	42	0,42	INTERGENIC	-	-	0.00407972
18	11604962	G	T	K	31	10,21	T	26	0,26	INTERGENIC	-	-	0.0197591
18	11605082	T	C	Y	28	9,19	C	38	0,38	INTERGENIC	-	-	0.0194087
18	11605631	A	G	R	24	2,22	G	17	0,17	INTERGENIC	-	-	2.27e-05
18	11607427	A	G	R	17	4,13	G	28	0,28	INTERGENIC	-	-	0.00407972
18	11607678	T	C	Y	23	6,17	C	33	0,33	INTERGENIC	-	-	0.00683427
18	11619623	G	A	R	26	5,21	A	30	0,30	INTERGENIC	-	-	0.00148785
18	11619762	A	G	R	29	6,23	G	36	0,36	INTERGENIC	-	-	0.00214458
18	11620939	T	C	Y	18	5,13	C	27	1,26	INTERGENIC	-	-	0.00457428
18	11624181	A	T	W	13	2,11	T	27	0,27	INTERGENIC	-	-	0.000487538
18	11626403	T	A	T	5	5,0	A	4	0,4	INTERGENIC	-	-	5.65685
18	11633365	T	G	K	25	6,19	G	30	0,30	UTR_5_PRIME	-	ENSMUST00000115861	0.00450434
18	11634835	A	G	R	25	2,23	G	58	0,58	INTRON	-	ENSMUST00000115861	1.85e-05
18	11635174	A	G	R	36	5,31	G	32	0,32	INTRON	-	ENSMUST00000115861	0.000292356
18	11637204	G	A	R	27	5,22	A	29	0,29	INTRON	-	ENSMUST00000115861	0.00123199
18	11643252	G	T	K	11	8,3	T	5	0,5	INTRON	-	ENSMUST00000115861	1.15096
18	11643830	T	C	Y	13	9,4	C	13	0,13	INTRON	-	ENSMUST00000115861	0.899644
18	11650163	T	C	Y	28	4,24	C	30	0,30	INTRON	-	ENSMUST00000115861	0.000336577
18	11650475	A	G	R	29	7,22	G	41	0,41	INTRON	-	ENSMUST00000115861	0.00463527
18	11650517	A	G	R	25	6,19	G	39	0,39	INTRON	-	ENSMUST00000115861	0.00450434
18	11650678	A	G	R	25	6,19	G	31	0,31	INTRON	-	ENSMUST00000115861	0.00450434
18	11651072	A	G	R	17	4,13	G	14	0,14	INTRON	-	ENSMUST00000115861	0.00407972
18	11651548	T	C	Y	25	6,19	C	28	0,28	INTRON	-	ENSMUST00000115861	0.00450434
18	11651577	G	A	R	26	5,21	A	30	0,30	INTRON	-	ENSMUST00000115861	0.00148785
18	11651700	C	T	Y	29	5,24	T	33	0,33	INTRON	-	ENSMUST00000115861	0.000861857
18	11651779	A	G	R	31	6,25	G	28	0,28	INTRON	-	ENSMUST00000115861	0.00153647
18	11651786	G	A	R	31	7,24	A	27	0,27	INTRON	-	ENSMUST00000115861	0.00332091
18	11652016	T	G	K	25	8,17	G	36	1,35	INTRON	-	ENSMUST00000115861	0.0120543
18	11652511	G	A	R	32	5,27	A	26	0,26	INTRON	-	ENSMUST00000115861	0.000526836
18	11652578	G	A	R	34	7,27	A	31	0,31	INTRON	-	ENSMUST00000115861	0.00209253
18	11652771	C	T	Y	31	6,25	T	30	0,30	INTRON	-	ENSMUST00000115861	0.00153647
18	11652908	T	G	K	24	7,17	G	32	0,32	INTRON	-	ENSMUST00000115861	0.0119401
18	11652959	G	C	S	22	5,17	C	34	0,34	INTRON	-	ENSMUST00000115861	0.00343014
18	11652999	C	A	M	26	8,18	A	30	0,30	INTRON	-	ENSMUST00000115861	0.0156012
18	11653023	A	G	R	25	7,18	G	31	0,31	INTRON	-	ENSMUST00000115861	0.00973565
18	11653075	G	C	S	24	6,18	C	37	0,37	INTRON	-	ENSMUST00000115861	0.00552427
18	11653093	C	G	S	26	8,18	G	37	0,37	INTRON	-	ENSMUST00000115861	0.0156012
18	11653126	C	G	S	25	8,17	G	35	0,35	INTRON	-	ENSMUST00000115861	0.0189813
18	11653208	C	A	M	20	5,15	A	30	0,30	INTRON	-	ENSMUST00000115861	0.00552427
18	11653218	C	G	S	20	5,15	G	28	0,28	INTRON	-	ENSMUST00000115861	0.00552427
18	11653255	C	A	M	20	3,17	A	25	0,25	INTRON	-	ENSMUST00000115861	0.000429567
18	11653282	A	G	R	22	3,19	G	21	0,21	INTRON	-	ENSMUST00000115861	0.000266728
18	11653290	G	T	K	22	3,19	T	18	0,18	INTRON	-	ENSMUST00000115861	0.000266728
18	11653646	G	T	K	16	4,12	T	22	0,22	INTRON	-	ENSMUST00000115861	0.00552427
18	11653676	G	A	R	19	5,14	A	20	0,20	INTRON	-	ENSMUST00000115861	0.00713932
18	11654030	C	A	M	25	5,20	A	28	0,28	INTRON	-	ENSMUST00000115861	0.00181019
18	11654174	T	A	W	34	9,25	A	32	0,32	INTRON	-	ENSMUST00000115861	0.00735179
18	11656321	T	A	W	34	6,28	A	21	0,21	INTRON	-	ENSMUST00000115861	0.000968137
18	11656770	T	C	Y	29	4,25	C	33	0,33	INTRON	-	ENSMUST00000115861	0.000282413
18	11657276	A	T	W	34	8,26	T	19	0,19	INTRON	-	ENSMUST00000115861	0.00407972
18	11657377	G	C	S	30	9,21	C	33	0,33	INTRON	-	ENSMUST00000115861	0.0137462
18	11657847	A	T	W	33	6,27	T	30	0,30	INTRON	-	ENSMUST00000047322	0.00112399
18	11658590	G	A	R	22	9,13	G	37	37,0	INTRON	-	ENSMUST00000047322	0.407548
18	11658644	T	C	Y	24	9,15	T	34	34,0	INTRON	-	ENSMUST00000047322	0.53948
18	11658719	G	A	R	23	9,14	G	29	29,0	INTRON	-	ENSMUST00000047322	0.47269
18	11658741	A	G	R	25	10,15	A	30	30,0	INTRON	-	ENSMUST00000047322	0.439877
18	11660951	C	T	Y	24	9,15	C	32	32,0	INTRON	-	ENSMUST00000047322	0.53948
18	11661528	A	T	W	35	11,24	A	46	46,0	INTRON	-	ENSMUST00000047322	0.857612
18	11662187	T	C	Y	23	10,13	T	31	31,0	INTRON	-	ENSMUST00000047322	0.326327
18	11663561	A	G	R	33	14,19	A	25	25,0	INTRON	-	ENSMUST00000047322	0.35791
18	11664084	T	C	Y	29	14,15	T	33	33,0	INTRON	-	ENSMUST00000047322	0.209431
18	11664102	C	G	S	29	13,16	C	32	32,0	INTRON	-	ENSMUST00000047322	0.289191
18	11664376	C	T	Y	23	11,12	C	30	30,0	INTRON	-	ENSMUST00000047322	0.218697
18	11665069	A	G	R	33	13,20	A	39	39,0	INTRON	-	ENSMUST00000047322	0.462546
18	11666130	A	G	R	33	8,25	A	36	36,0	INTRON	-	ENSMUST00000047322	1.41158
18	11666347	T	C	Y	23	8,15	T	31	31,0	INTRON	-	ENSMUST00000047322	0.667409
18	11668107	C	T	Y	33	13,20	C	28	28,0	INTRON	-	ENSMUST00000047322	0.462546
18	11668506	C	T	Y	18	11,7	C	39	39,0	INTRON	-	ENSMUST00000047322	0.0503156
18	11669061	C	T	Y	31	16,15	C	26	26,0	INTRON	-	ENSMUST00000047322	0.150045
18	11670189	C	T	Y	23	9,14	C	28	28,0	INTRON	-	ENSMUST00000047322	0.47269
18	11672360	G	A	R	29	11,18	G	37	37,0	INTRON	-	ENSMUST00000047322	0.521132
18	11673041	T	G	K	22	11,11	T	27	27,0	INTRON	-	ENSMUST00000047322	0.176777
18	11673690	C	A	M	21	8,13	C	33	33,0	INTRON	-	ENSMUST00000047322	0.514275
18	11673730	C	T	Y	23	8,15	C	30	30,0	INTRON	-	ENSMUST00000047322	0.667409
18	11674177	T	C	Y	21	8,13	T	33	33,0	INTRON	-	ENSMUST00000047322	0.514275
18	11674594	T	C	Y	36	13,23	T	35	34,1	INTRON	-	ENSMUST00000047322	0.47902
18	11674998	A	T	W	15	8,7	A	39	39,0	INTRON	-	ENSMUST00000047322	0.125201
18	11675117	A	G	R	18	11,7	A	28	28,0	INTRON	-	ENSMUST00000047322	0.0503156
18	11675789	C	G	S	29	13,16	C	28	28,0	INTRON	-	ENSMUST00000047322	0.289191
18	11676538	C	T	Y	25	9,16	C	21	21,0	INTRON	-	ENSMUST00000047322	0.6074
18	11678673	G	A	R	29	13,16	G	35	35,0	INTRON	-	ENSMUST00000047322	0.289191
18	11679395	C	T	Y	22	8,14	C	28	28,0	INTRON	-	ENSMUST00000047322	0.590339
18	11679947	T	C	Y	24	4,20	T	22	22,0	INTRON	-	ENSMUST00000047322	2.27336
18	11680590	A	T	W	29	9,20	A	29	29,0	INTRON	-	ENSMUST00000047322	0.882541
18	11680611	T	C	Y	33	13,20	T	28	28,0	INTRON	-	ENSMUST00000047322	0.462546
18	11680775	G	A	R	29	6,23	G	38	38,0	INTRON	-	ENSMUST00000047322	1.77511
18	11681151	A	G	R	28	12,16	A	38	38,0	INTRON	-	ENSMUST00000047322	0.344655
18	11681490	G	C	S	33	8,25	G	35	35,0	INTRON	-	ENSMUST00000047322	1.41158
18	11682411	T	C	Y	28	10,18	T	41	41,0	INTRON	-	ENSMUST00000047322	0.62108
18	11682707	C	T	Y	18	13,5	C	35	35,0	INTRON	-	ENSMUST00000047322	0.0093554
18	11682725	T	G	K	16	11,5	T	34	34,0	INTRON	-	ENSMUST00000047322	0.0168587
18	11684096	G	A	R	21	6,15	G	31	31,0	INTRON	-	ENSMUST00000047322	1.0518
18	11684107	A	G	R	22	7,15	A	34	34,0	INTRON	-	ENSMUST00000047322	0.833524
18	11684146	C	T	Y	25	9,16	C	44	44,0	INTRON	-	ENSMUST00000047322	0.6074
18	11684451	A	G	R	22	5,17	A	33	33,0	INTRON	-	ENSMUST00000047322	1.5585
18	11685004	C	T	Y	15	4,11	C	20	20,0	INTRON	-	ENSMUST00000047322	1.19973
18	11685685	G	T	K	28	10,18	G	32	32,0	INTRON	-	ENSMUST00000047322	0.62108
18	11686014	A	G	R	33	17,16	A	41	41,0	INTRON	-	ENSMUST00000047322	0.151567
18	11686830	A	G	R	37	14,23	A	25	25,0	INTRON	-	ENSMUST00000047322	0.525056
18	11686923	C	T	Y	31	10,21	C	26	26,0	INTRON	-	ENSMUST00000047322	0.80698
18	11687007	G	A	R	23	8,15	G	37	37,0	INTRON	-	ENSMUST00000047322	0.667409
18	11687114	G	A	R	25	9,16	G	39	39,0	INTRON	-	ENSMUST00000047322	0.6074
18	11688022	G	A	R	23	14,9	G	35	35,0	INTRON	-	ENSMUST00000047322	0.0518977
18	11688509	T	G	K	25	10,15	T	25	25,0	INTRON	-	ENSMUST00000047322	0.439877
18	11689234	T	C	Y	28	10,18	T	21	21,0	INTRON	-	ENSMUST00000047322	0.62108
18	11690619	C	T	Y	26	9,17	C	29	29,0	INTRON	-	ENSMUST00000047322	0.67601
18	11691178	A	G	R	22	8,14	A	44	44,0	INTRON	-	ENSMUST00000047322	0.590339
18	11691405	T	C	Y	20	12,8	T	26	26,0	INTRON	-	ENSMUST00000047322	0.0579262
18	11692735	A	G	R	21	9,12	A	19	19,0	INTRON	-	ENSMUST00000047322	0.344655
18	11693233	G	T	K	21	9,12	G	38	38,0	INTRON	-	ENSMUST00000047322	0.344655
18	11693248	A	T	W	19	8,11	A	36	36,0	INTRON	-	ENSMUST00000047322	0.367934
18	11693268	A	G	R	18	7,11	A	39	39,0	INTRON	-	ENSMUST00000047322	0.482143
18	11693278	A	G	R	15	7,8	A	39	39,0	INTRON	-	ENSMUST00000047322	0.2441
18	11693289	C	G	S	15	7,8	C	39	39,0	INTRON	-	ENSMUST00000047322	0.2441
18	11693327	T	G	K	12	6,6	T	37	37,0	INTRON	-	ENSMUST00000047322	0.176777
18	11693366	A	G	R	14	8,6	A	38	38,0	INTRON	-	ENSMUST00000047322	0.0817883
18	11693381	G	A	R	13	5,8	G	38	38,0	INTRON	-	ENSMUST00000047322	0.499239
18	11693510	C	T	Y	21	10,11	C	31	31,0	INTRON	-	ENSMUST00000047322	0.22307
18	11693536	A	T	W	20	11,9	A	32	32,0	INTRON	-	ENSMUST00000047322	0.104385
18	11694155	A	G	R	19	5,14	A	29	29,0	INTRON	-	ENSMUST00000047322	1.2287
18	11694199	G	A	R	16	7,9	G	24	24,0	INTRON	-	ENSMUST00000047322	0.318557
18	11694244	C	A	M	19	7,12	C	23	23,0	INTRON	-	ENSMUST00000047322	0.568477
18	11694265	C	A	M	19	7,12	C	25	25,0	INTRON	-	ENSMUST00000047322	0.568477
18	11694291	G	C	S	20	8,12	G	22	22,0	INTRON	-	ENSMUST00000047322	0.439877
18	11694306	G	A	R	20	8,12	G	21	21,0	INTRON	-	ENSMUST00000047322	0.439877
18	11694369	T	C	Y	25	10,15	T	23	23,0	INTRON	-	ENSMUST00000047322	0.439877
18	11695384	A	G	R	24	8,16	A	31	31,0	INTRON	-	ENSMUST00000047322	0.744936
18	11699181	T	A	W	31	10,21	T	30	30,0	INTRON	-	ENSMUST00000047322	0.80698
18	11699742	G	A	R	24	8,16	G	33	33,0	INTRON	-	ENSMUST00000047322	0.744936
18	11700931	A	G	R	25	10,15	A	41	41,0	INTRON	-	ENSMUST00000047322	0.439877
18	11701237	A	G	R	23	7,16	A	27	27,0	INTRON	-	ENSMUST00000047322	0.921586
18	11701385	G	A	R	18	6,12	G	17	17,0	INTRON	-	ENSMUST00000047322	0.744936
18	11702099	C	T	Y	32	20,12	C	26	26,0	INTRON	-	ENSMUST00000047322	0.0419499
18	11702213	C	G	S	28	18,10	C	24	24,0	INTRON	-	ENSMUST00000047322	0.0328689
18	11703233	C	T	Y	30	12,18	C	33	33,0	INTRON	-	ENSMUST00000047322	0.439877
18	11703287	G	T	K	27	9,18	G	29	29,0	INTRON	-	ENSMUST00000047322	0.744936
18	11704360	A	C	M	27	11,16	A	32	32,0	INTRON	-	ENSMUST00000047322	0.413386
18	11706005	G	A	R	19	8,11	G	33	33,0	INTRON	-	ENSMUST00000047322	0.367934
18	11707082	G	A	R	22	8,14	G	28	28,0	INTRON	-	ENSMUST00000047322	0.590339
18	11707669	C	T	Y	16	9,7	C	37	37,0	INTRON	-	ENSMUST00000047322	0.0906703
18	11710456	A	C	M	21	3,18	A	48	48,0	INTRON	-	ENSMUST00000047322	2.61722
18	11713418	T	C	Y	31	15,16	T	36	36,0	INTRON	-	ENSMUST00000047322	0.207189
18	11728806	T	C	Y	10	1,9	T	18	18,0	INTRON	-	ENSMUST00000047322	3.34032
18	11731329	A	G	R	26	11,15	A	28	28,0	INTRON	-	ENSMUST00000047322	0.361547
18	11733085	G	C	S	26	6,20	G	31	31,0	INTRON	-	ENSMUST00000047322	1.52356
18	11737334	G	A	R	23	15,8	G	29	29,0	INTRON	-	ENSMUST00000047322	0.0287996
18	11738272	G	A	R	26	6,20	G	36	36,0	INTRON	-	ENSMUST00000047322	1.52356
18	11740523	T	A	W	26	15,11	T	32	32,0	INTRON	-	ENSMUST00000047322	0.0766782
18	11744073	T	C	Y	25	5,20	T	32	31,1	DOWNSTREAM	-	ENSMUST00000047322	1.5188
18	11744424	A	G	R	25	10,15	A	35	35,0	DOWNSTREAM	-	ENSMUST00000047322	0.439877
18	11746836	C	T	Y	21	12,9	C	29	29,0	DOWNSTREAM	-	ENSMUST00000047322	0.0817883
18	11747187	T	C	Y	17	7,10	T	27	27,0	DOWNSTREAM	-	ENSMUST00000047322	0.39841
18	11748132	T	A	W	28	15,13	T	42	42,0	DOWNSTREAM	-	ENSMUST00000047322	0.12204
18	11748244	T	C	Y	23	11,12	T	31	31,0	INTERGENIC	-	-	0.218697
18	11748252	C	T	Y	23	11,12	C	32	32,0	INTERGENIC	-	-	0.218697
18	11748442	A	G	R	19	9,10	A	33	33,0	INTERGENIC	-	-	0.228458
18	11748544	A	C	M	31	16,15	A	29	29,0	INTERGENIC	-	-	0.150045
18	11749942	T	C	Y	25	11,14	T	37	37,0	INTERGENIC	-	-	0.311541
18	11750837	T	A	W	29	9,20	T	23	23,0	INTERGENIC	-	-	0.882541
18	11751861	T	C	Y	27	6,21	T	41	41,0	INTERGENIC	-	-	1.6101
18	11751992	G	A	R	26	8,18	G	24	24,0	INTERGENIC	-	-	0.899644
18	11752074	G	A	R	26	10,16	G	20	20,0	INTERGENIC	-	-	0.499239
18	11752199	G	A	R	20	6,14	G	10	10,0	INTERGENIC	-	-	0.950747
18	11752218	T	G	K	20	6,14	T	10	10,0	INTERGENIC	-	-	0.950747
18	11752651	C	T	Y	24	12,12	C	35	35,0	INTERGENIC	-	-	0.176777
18	11752833	G	A	R	18	11,7	G	24	24,0	INTERGENIC	-	-	0.0503156
18	11753162	A	C	M	27	13,14	A	31	31,0	INTERGENIC	-	-	0.21203
18	11753267	T	C	Y	38	18,20	T	37	37,0	INTERGENIC	-	-	0.228458
18	11754495	C	A	M	19	8,11	C	21	21,0	INTERGENIC	-	-	0.367934
18	11755979	G	A	R	24	10,14	G	31	31,0	INTERGENIC	-	-	0.382084
18	11756340	T	A	W	11	3,8	T	24	24,0	INTERGENIC	-	-	1.15096
18	11756453	G	T	K	4	1,3	G	6	6,0	INTERGENIC	-	-	1.3424
18	11756461	A	G	R	4	1,3	A	5	5,0	INTERGENIC	-	-	1.3424
18	11757227	C	T	Y	17	7,10	C	27	27,0	INTERGENIC	-	-	0.39841
18	11757671	G	T	K	28	10,18	G	39	39,0	INTERGENIC	-	-	0.62108
18	11757844	G	A	R	27	12,15	G	36	36,0	INTERGENIC	-	-	0.299373
18	11757874	T	C	Y	26	12,14	T	34	34,0	INTERGENIC	-	-	0.256064
18	11758008	A	G	R	26	9,17	A	28	28,0	INTERGENIC	-	-	0.67601
18	11758192	A	G	R	34	13,21	A	39	39,0	INTERGENIC	-	-	0.508484
18	11758977	T	G	K	19	8,11	T	44	44,0	INTERGENIC	-	-	0.367934
18	11759037	C	G	S	17	6,11	C	42	41,1	INTERGENIC	-	-	0.531966
18	11761201	A	G	R	27	10,17	A	19	19,0	INTERGENIC	-	-	0.559759
18	11762166	C	A	M	34	14,20	C	34	34,0	INTERGENIC	-	-	0.39841
18	11762801	T	C	Y	32	12,20	T	28	28,0	INTERGENIC	-	-	0.53948
18	11763600	G	A	R	30	11,19	G	28	28,0	INTERGENIC	-	-	0.576417
18	11765427	A	G	R	38	13,25	A	34	34,0	INTERGENIC	-	-	0.697199
18	11766555	G	A	R	27	10,17	G	27	27,0	INTERGENIC	-	-	0.559759
18	11767159	A	G	R	20	8,12	A	26	26,0	INTERGENIC	-	-	0.439877
18	11767874	A	G	R	37	14,23	A	28	28,0	INTERGENIC	-	-	0.525056
18	11767957	C	T	Y	20	6,14	C	22	22,0	INTERGENIC	-	-	0.950747
18	11768323	A	G	R	25	9,16	A	26	26,0	INTERGENIC	-	-	0.6074
18	11769084	G	A	R	22	10,12	G	33	33,0	INTERGENIC	-	-	0.273129
18	11769139	A	G	R	19	12,7	A	30	30,0	INTERGENIC	-	-	0.038397
18	11770281	T	A	W	24	7,17	T	37	37,0	INTERGENIC	-	-	1.0087
18	11770758	C	T	Y	25	7,18	C	36	36,0	INTERGENIC	-	-	1.09455
18	11770934	G	A	R	18	6,12	G	31	31,0	INTERGENIC	-	-	0.744936
18	11771060	G	C	S	21	7,14	G	22	22,0	INTERGENIC	-	-	0.744936
18	11771316	G	T	K	24	11,13	G	32	32,0	INTERGENIC	-	-	0.263776
18	11772189	G	A	R	28	15,13	G	30	30,0	INTERGENIC	-	-	0.12204
18	11772246	A	G	R	26	16,10	A	31	31,0	INTERGENIC	-	-	0.0476111
18	11772906	G	T	K	30	6,24	G	43	43,0	INTERGENIC	-	-	1.85364
18	11772936	A	G	R	28	8,20	A	38	38,0	INTERGENIC	-	-	1.0518
18	11773024	A	G	R	32	11,21	A	30	30,0	INTERGENIC	-	-	0.688528
18	11773062	A	T	W	27	8,19	A	29	29,0	INTERGENIC	-	-	0.976167
18	11773468	G	A	R	21	9,12	G	32	32,0	INTERGENIC	-	-	0.344655
18	11773792	A	G	R	25	8,17	A	34	34,0	INTERGENIC	-	-	0.822469
18	11773885	T	C	Y	24	7,17	T	35	35,0	INTERGENIC	-	-	1.0087
18	11773898	C	G	S	26	6,20	C	33	33,0	INTERGENIC	-	-	1.52356
18	11774101	A	G	R	24	9,15	A	38	38,0	INTERGENIC	-	-	0.53948
18	11774218	A	C	M	30	13,17	A	38	38,0	INTERGENIC	-	-	0.330532
18	11774501	T	C	Y	22	10,12	T	26	26,0	INTERGENIC	-	-	0.273129
18	11774605	A	G	R	27	12,15	A	37	37,0	INTERGENIC	-	-	0.299373
18	11774688	G	A	R	37	14,23	G	37	37,0	INTERGENIC	-	-	0.525056
18	11774832	G	A	R	32	8,24	G	30	30,0	INTERGENIC	-	-	1.3424
18	11774885	A	G	R	34	12,22	A	28	28,0	INTERGENIC	-	-	0.641644
18	11775244	A	G	R	37	15,22	A	39	39,0	INTERGENIC	-	-	0.420417
18	11775363	A	G	R	25	13,12	A	33	33,0	INTERGENIC	-	-	0.144139
18	11775491	A	G	R	28	15,13	A	34	34,0	INTERGENIC	-	-	0.12204
18	11775519	G	A	R	28	14,14	G	37	37,0	INTERGENIC	-	-	0.176777
18	11775657	A	G	R	19	11,8	A	31	31,0	INTERGENIC	-	-	0.0748612
18	11775819	G	T	K	29	13,16	G	36	36,0	INTERGENIC	-	-	0.289191
18	11776106	A	G	R	32	9,23	A	34	34,0	INTERGENIC	-	-	1.08509
18	11776206	C	T	Y	24	10,14	C	32	32,0	INTERGENIC	-	-	0.382084
18	11776322	T	C	Y	24	10,14	T	28	28,0	INTERGENIC	-	-	0.382084
18	11776559	C	T	Y	25	5,20	C	34	34,0	INTERGENIC	-	-	1.85364
18	11776675	A	C	M	32	14,18	A	26	26,0	INTERGENIC	-	-	0.318557
18	11776887	G	A	R	26	11,15	G	31	31,0	INTERGENIC	-	-	0.361547
18	11777218	G	A	R	26	14,12	G	33	32,1	INTERGENIC	-	-	0.0843621
18	11777671	A	C	M	26	11,15	A	37	37,0	INTERGENIC	-	-	0.361547
18	11777727	C	G	S	32	11,21	C	37	37,0	INTERGENIC	-	-	0.688528
18	11777760	A	T	W	34	11,23	A	28	28,0	INTERGENIC	-	-	0.801345
18	11777891	G	A	R	41	13,28	G	20	20,0	INTERGENIC	-	-	0.840322
18	11778095	A	G	R	30	13,17	A	34	34,0	INTERGENIC	-	-	0.330532
18	11778231	A	G	R	18	7,11	A	44	44,0	INTERGENIC	-	-	0.482143
18	11778420	C	G	S	22	14,8	C	40	40,0	INTERGENIC	-	-	0.0359676
18	11778735	A	G	R	15	5,10	A	25	25,0	INTERGENIC	-	-	0.744936
18	11778866	C	T	Y	12	5,7	C	21	21,0	INTERGENIC	-	-	0.382084
18	11779332	A	G	R	33	13,20	A	26	26,0	INTERGENIC	-	-	0.462546
18	11779426	T	A	W	22	6,16	T	23	23,0	INTERGENIC	-	-	1.15096
18	11779545	G	T	K	28	8,20	G	33	33,0	INTERGENIC	-	-	1.0518
18	11779805	G	A	R	12	4,8	G	28	28,0	INTERGENIC	-	-	0.744936
18	11781070	T	C	Y	26	11,15	T	32	32,0	INTERGENIC	-	-	0.361547
18	11781227	T	C	Y	31	17,14	T	39	39,0	INTERGENIC	-	-	0.106269
18	11781411	G	A	R	26	12,14	G	36	36,0	INTERGENIC	-	-	0.256064
18	11781689	C	T	Y	22	6,16	C	27	27,0	INTERGENIC	-	-	1.15096
18	11781908	C	G	S	26	10,16	C	24	24,0	INTERGENIC	-	-	0.499239
18	11782132	C	T	Y	31	15,16	C	26	26,0	INTERGENIC	-	-	0.207189
18	11782502	T	C	Y	35	14,21	T	42	42,0	INTERGENIC	-	-	0.439877
18	11783681	G	T	K	24	9,15	G	35	35,0	INTERGENIC	-	-	0.53948
18	11783799	T	G	K	22	5,17	T	38	38,0	INTERGENIC	-	-	1.5585
18	11784100	G	A	R	29	12,17	G	28	28,0	INTERGENIC	-	-	0.391588
18	11784202	A	G	R	28	10,18	A	20	20,0	INTERGENIC	-	-	0.62108
18	11785021	G	A	R	34	19,15	G	43	43,0	INTERGENIC	-	-	0.0945446
18	11785279	G	A	R	27	10,17	G	40	40,0	INTERGENIC	-	-	0.559759
18	11785567	C	T	Y	22	7,15	C	24	24,0	INTERGENIC	-	-	0.833524
18	11785619	C	T	Y	24	10,14	C	28	28,0	INTERGENIC	-	-	0.382084
18	11788541	A	G	R	23	8,15	A	37	37,0	INTERGENIC	-	-	0.667409
18	11790212	A	G	R	22	6,16	A	25	25,0	INTERGENIC	-	-	1.15096
18	11790221	G	A	R	20	6,14	G	25	25,0	INTERGENIC	-	-	0.950747
18	11790302	A	G	R	17	7,10	A	22	22,0	INTERGENIC	-	-	0.39841
18	11790788	G	A	R	27	11,16	G	31	30,1	INTERGENIC	-	-	0.312473
18	11791229	C	A	M	27	11,16	C	37	37,0	INTERGENIC	-	-	0.413386
18	11791640	A	T	W	20	9,11	A	15	15,0	INTERGENIC	-	-	0.284701
18	11792113	C	A	M	9	4,5	C	15	15,0	INTERGENIC	-	-	0.299373
18	11792180	T	A	W	15	8,7	T	33	33,0	INTERGENIC	-	-	0.125201
18	11792281	C	T	Y	26	13,13	C	39	39,0	INTERGENIC	-	-	0.176777
18	11792295	G	A	R	24	13,11	G	34	34,0	INTERGENIC	-	-	0.114415
18	11792385	T	C	Y	20	13,7	T	29	29,0	INTERGENIC	-	-	0.0297109
18	11792397	G	T	K	17	13,4	G	31	31,0	INTERGENIC	-	-	0.00407972
18	11792621	T	C	Y	21	7,14	T	33	33,0	INTERGENIC	-	-	0.744936
18	11792627	C	T	Y	20	7,13	C	33	33,0	INTERGENIC	-	-	0.656359
18	11792847	T	C	Y	29	8,21	T	32	32,0	INTERGENIC	-	-	1.12637
18	11792892	T	G	K	30	12,18	T	34	34,0	INTERGENIC	-	-	0.439877
18	11793251	C	G	S	32	11,21	C	34	34,0	INTERGENIC	-	-	0.688528
18	11793263	G	T	K	34	12,22	G	32	32,0	INTERGENIC	-	-	0.641644
18	11793269	A	G	R	33	11,22	A	33	33,0	INTERGENIC	-	-	0.744936
18	11793351	G	A	R	31	14,17	G	30	30,0	INTERGENIC	-	-	0.280551
18	11793360	T	G	K	30	14,16	T	31	31,0	INTERGENIC	-	-	0.2441
18	11793398	T	C	Y	24	10,14	T	33	33,0	INTERGENIC	-	-	0.382084
18	11793481	T	C	Y	21	8,13	T	34	34,0	INTERGENIC	-	-	0.514275
18	11793488	T	C	Y	22	8,14	T	36	36,0	INTERGENIC	-	-	0.590339
18	11793515	G	A	R	22	6,16	G	33	33,0	INTERGENIC	-	-	1.15096
18	11793536	G	A	R	21	7,14	G	35	35,0	INTERGENIC	-	-	0.744936
18	11793570	C	T	Y	25	12,13	C	31	31,0	INTERGENIC	-	-	0.215076
18	11793688	G	T	K	21	10,11	G	14	14,0	INTERGENIC	-	-	0.22307
18	11793714	G	A	R	19	7,12	G	11	11,0	INTERGENIC	-	-	0.568477
18	11793723	C	T	Y	17	7,10	C	11	11,0	INTERGENIC	-	-	0.39841
18	11793812	A	G	R	21	7,14	A	17	17,0	INTERGENIC	-	-	0.744936
18	11793831	A	T	W	18	8,10	A	18	18,0	INTERGENIC	-	-	0.299373
18	11793921	C	A	M	20	8,12	C	35	35,0	INTERGENIC	-	-	0.439877
18	11793932	T	C	Y	21	9,12	T	36	36,0	INTERGENIC	-	-	0.344655
18	11793956	A	C	M	24	11,13	A	37	37,0	INTERGENIC	-	-	0.263776
18	11793986	G	A	R	22	8,14	G	37	37,0	INTERGENIC	-	-	0.590339
18	11794799	T	C	Y	22	8,14	T	31	31,0	INTERGENIC	-	-	0.590339
18	11794867	A	G	R	28	9,19	A	29	29,0	INTERGENIC	-	-	0.813866
18	11794873	G	A	R	27	9,18	G	29	29,0	INTERGENIC	-	-	0.744936
18	11794893	T	C	Y	26	8,18	T	34	34,0	INTERGENIC	-	-	0.899644
18	11794976	C	A	M	21	5,16	C	39	39,0	INTERGENIC	-	-	1.45237
18	11795093	G	A	R	16	7,9	G	36	36,0	INTERGENIC	-	-	0.318557
18	11795193	T	C	Y	18	9,9	T	20	20,0	INTERGENIC	-	-	0.176777
18	11795204	C	T	Y	18	9,9	C	19	19,0	INTERGENIC	-	-	0.176777
18	11795234	G	A	R	19	7,12	G	19	19,0	INTERGENIC	-	-	0.568477
18	11795244	C	T	Y	19	8,11	C	20	20,0	INTERGENIC	-	-	0.367934
18	11795252	A	G	R	20	8,12	A	20	20,0	INTERGENIC	-	-	0.439877
18	11795356	C	T	Y	27	10,17	C	16	16,0	INTERGENIC	-	-	0.559759
18	11795378	G	T	K	25	12,13	G	11	11,0	INTERGENIC	-	-	0.215076
18	11795393	C	T	Y	27	13,14	C	11	11,0	INTERGENIC	-	-	0.21203
18	11795570	G	A	R	13	2,11	G	11	11,0	INTERGENIC	-	-	2.4537
18	11795779	A	G	R	33	5,28	A	15	15,0	INTERGENIC	-	-	2.48769
18	11796214	C	T	Y	28	14,14	C	23	23,0	INTERGENIC	-	-	0.176777
18	11796304	A	G	R	34	23,11	A	23	23,0	INTERGENIC	-	-	0.0200514
18	11796330	C	T	Y	31	22,9	C	21	21,0	INTERGENIC	-	-	0.0116675
18	11796401	A	G	R	22	17,5	A	19	19,0	INTERGENIC	-	-	0.00343014
18	11796602	T	C	Y	17	12,5	T	29	29,0	INTERGENIC	-	-	0.0124503
18	11796724	T	C	Y	16	7,9	T	28	28,0	INTERGENIC	-	-	0.318557
18	11796756	T	C	Y	16	8,8	T	26	26,0	INTERGENIC	-	-	0.176777
18	11796765	A	T	W	18	8,10	A	26	26,0	INTERGENIC	-	-	0.299373
18	11796859	C	A	M	19	9,10	C	34	34,0	INTERGENIC	-	-	0.228458
18	11796932	A	G	R	22	10,12	A	23	23,0	INTERGENIC	-	-	0.273129
18	11796987	A	G	R	23	10,13	A	26	26,0	INTERGENIC	-	-	0.326327
18	11797084	G	A	R	17	7,10	G	30	30,0	INTERGENIC	-	-	0.39841
18	11797128	G	C	S	20	7,13	G	26	26,0	INTERGENIC	-	-	0.656359
18	11797212	C	A	M	24	9,15	C	23	23,0	INTERGENIC	-	-	0.53948
18	11797244	A	C	M	31	9,22	A	22	22,0	INTERGENIC	-	-	1.01831
18	11797313	C	T	Y	24	6,18	C	29	29,0	INTERGENIC	-	-	1.3424
18	11797335	C	T	Y	29	8,21	C	25	25,0	INTERGENIC	-	-	1.12637
18	11797347	C	T	Y	29	9,20	C	27	27,0	INTERGENIC	-	-	0.882541
18	11797389	A	G	R	32	11,21	A	30	30,0	INTERGENIC	-	-	0.688528
18	11797502	T	C	Y	24	12,12	T	27	27,0	INTERGENIC	-	-	0.176777
18	11797522	G	A	R	21	11,10	G	25	25,0	INTERGENIC	-	-	0.138509
18	11797556	G	C	S	22	9,13	G	26	26,0	INTERGENIC	-	-	0.407548
18	11797572	G	T	K	24	10,14	G	25	25,0	INTERGENIC	-	-	0.382084
18	11797656	G	A	R	24	9,15	G	29	29,0	INTERGENIC	-	-	0.53948
18	11797665	G	C	S	26	10,16	G	30	30,0	INTERGENIC	-	-	0.499239
18	11797699	T	C	Y	31	15,16	T	26	26,0	INTERGENIC	-	-	0.207189
18	11797720	A	G	R	32	15,17	A	25	25,0	INTERGENIC	-	-	0.23937
18	11797930	G	A	R	24	11,13	G	44	44,0	INTERGENIC	-	-	0.263776
18	11798337	T	C	Y	24	7,17	T	32	32,0	INTERGENIC	-	-	1.0087
18	11798931	A	G	R	34	9,25	A	28	28,0	INTERGENIC	-	-	1.21585
18	11799378	G	A	R	29	12,17	G	43	43,0	INTERGENIC	-	-	0.391588
18	11799633	A	G	R	30	18,12	A	25	25,0	INTERGENIC	-	-	0.0579262
18	11801267	C	T	Y	17	6,11	C	21	21,0	INTERGENIC	-	-	0.641644
18	11802573	T	A	W	32	13,19	T	34	34,0	INTERGENIC	-	-	0.417439
18	11802600	C	T	Y	33	12,21	C	35	35,0	INTERGENIC	-	-	0.590339
18	11802774	G	A	R	21	8,13	G	20	20,0	INTERGENIC	-	-	0.514275
18	11803370	T	G	K	24	11,13	T	42	42,0	INTERGENIC	-	-	0.263776
18	11804013	G	A	R	20	10,10	G	38	38,0	INTERGENIC	-	-	0.176777
18	11804804	T	C	Y	31	17,14	T	30	30,0	INTERGENIC	-	-	0.106269
18	11804826	T	C	Y	28	14,14	T	31	31,0	INTERGENIC	-	-	0.176777
18	11804979	C	A	M	29	15,14	C	24	24,0	INTERGENIC	-	-	0.148329
18	11805145	C	T	Y	28	9,19	C	34	34,0	INTERGENIC	-	-	0.813866
18	11805262	C	A	M	21	2,19	C	27	27,0	INTERGENIC	-	-	3.42962
18	11805673	G	A	R	23	7,16	G	28	28,0	INTERGENIC	-	-	0.921586
18	11805772	G	C	S	32	13,19	G	38	38,0	INTERGENIC	-	-	0.417439
18	11806513	A	T	W	24	11,13	A	27	27,0	INTERGENIC	-	-	0.263776
18	11806651	T	C	Y	26	10,16	T	27	27,0	INTERGENIC	-	-	0.499239
18	11806665	A	G	R	27	12,15	A	30	30,0	INTERGENIC	-	-	0.299373
18	11806766	A	G	R	29	17,12	A	28	28,0	INTERGENIC	-	-	0.0686264
18	11806877	T	C	Y	28	12,16	T	28	28,0	INTERGENIC	-	-	0.344655
18	11807116	G	C	S	19	11,8	G	34	34,0	INTERGENIC	-	-	0.0748612
18	11807132	G	A	R	18	9,9	G	36	36,0	INTERGENIC	-	-	0.176777
18	11807493	T	C	Y	39	19,20	T	45	45,0	INTERGENIC	-	-	0.200633
18	11808235	T	C	Y	31	9,22	T	28	28,0	INTERGENIC	-	-	1.01831
18	11808519	C	T	Y	26	14,12	C	29	29,0	INTERGENIC	-	-	0.118472
18	11809002	T	C	Y	25	5,20	T	34	34,0	INTERGENIC	-	-	1.85364
18	11809062	A	T	W	29	7,22	A	31	31,0	INTERGENIC	-	-	1.42134
18	11809329	T	C	Y	38	16,22	T	38	38,0	INTERGENIC	-	-	0.367934
18	11810173	C	T	Y	26	11,15	C	34	34,0	INTERGENIC	-	-	0.361547
18	11810667	G	A	R	26	9,17	G	34	34,0	INTERGENIC	-	-	0.67601
18	11810902	A	C	M	21	7,14	A	44	44,0	INTERGENIC	-	-	0.744936
18	11811001	T	C	Y	26	11,15	T	36	36,0	INTERGENIC	-	-	0.361547
18	11811309	A	T	W	39	16,23	A	31	31,0	INTERGENIC	-	-	0.403544
18	11811408	A	T	W	26	14,12	A	20	20,0	INTERGENIC	-	-	0.118472
18	11811419	A	G	R	30	16,14	A	19	19,0	INTERGENIC	-	-	0.125201
18	11811443	C	G	S	31	15,16	C	17	17,0	INTERGENIC	-	-	0.207189
18	11811551	C	G	S	29	17,12	C	29	29,0	INTERGENIC	-	-	0.0686264
18	11811658	T	G	K	28	15,13	T	31	31,0	INTERGENIC	-	-	0.12204
18	11811729	G	A	R	33	16,17	G	34	34,0	INTERGENIC	-	-	0.205234
18	11811742	T	C	Y	33	17,16	T	33	33,0	INTERGENIC	-	-	0.151567
18	11811936	T	C	Y	22	10,12	T	32	32,0	INTERGENIC	-	-	0.273129
18	11812001	C	T	Y	24	8,16	C	34	34,0	INTERGENIC	-	-	0.744936
18	11812164	T	C	Y	14	6,8	T	29	29,0	INTERGENIC	-	-	0.344655
18	11812772	A	G	R	30	9,21	A	36	36,0	INTERGENIC	-	-	0.950747
18	11812789	T	A	W	33	11,22	T	37	37,0	INTERGENIC	-	-	0.744936
18	11812804	T	C	Y	31	11,20	T	35	35,0	INTERGENIC	-	-	0.63229
18	11812894	T	A	W	30	13,17	T	32	32,0	INTERGENIC	-	-	0.330532
18	11812964	C	T	Y	27	16,11	C	28	28,0	INTERGENIC	-	-	0.0634921
18	11812973	G	A	R	28	17,11	G	27	27,0	INTERGENIC	-	-	0.0529357
18	11812998	A	C	M	27	17,10	A	29	29,0	INTERGENIC	-	-	0.0394236
18	11813124	G	A	R	24	11,13	G	29	29,0	INTERGENIC	-	-	0.263776
18	11813130	C	G	S	24	11,13	C	28	28,0	INTERGENIC	-	-	0.263776
18	11813211	T	A	W	22	9,13	T	31	31,0	INTERGENIC	-	-	0.407548
18	11813267	C	T	Y	26	11,15	C	40	40,0	INTERGENIC	-	-	0.361547
18	11813358	A	G	R	23	7,16	A	38	38,0	INTERGENIC	-	-	0.921586
18	11813441	A	G	R	26	7,19	A	41	41,0	INTERGENIC	-	-	1.1789
18	11813472	C	T	Y	28	9,19	C	39	39,0	INTERGENIC	-	-	0.813866
18	11813708	C	T	Y	20	10,10	C	28	28,0	INTERGENIC	-	-	0.176777
18	11813785	G	A	R	23	9,14	G	38	38,0	INTERGENIC	-	-	0.47269
18	11813800	A	C	M	25	10,15	A	39	39,0	INTERGENIC	-	-	0.439877
18	11813813	A	G	R	24	8,16	A	38	38,0	INTERGENIC	-	-	0.744936
18	11814016	C	T	Y	25	10,15	C	31	31,0	INTERGENIC	-	-	0.439877
18	11814191	A	C	M	26	14,12	A	38	38,0	INTERGENIC	-	-	0.118472
18	11814249	C	A	M	22	11,11	C	30	30,0	INTERGENIC	-	-	0.176777
18	11814286	A	G	R	23	11,12	A	21	21,0	INTERGENIC	-	-	0.218697
18	11814382	T	C	Y	26	13,13	T	32	32,0	INTERGENIC	-	-	0.176777
18	11814546	A	G	R	23	10,13	A	27	27,0	INTERGENIC	-	-	0.326327
18	11814580	G	A	R	30	12,18	G	28	28,0	INTERGENIC	-	-	0.439877
18	11814603	C	T	Y	26	10,16	C	29	29,0	INTERGENIC	-	-	0.499239
18	11814642	G	A	R	23	9,14	G	26	26,0	INTERGENIC	-	-	0.47269
18	11814693	A	G	R	18	8,10	A	23	23,0	INTERGENIC	-	-	0.299373
18	11814888	T	C	Y	20	11,9	T	35	35,0	INTERGENIC	-	-	0.104385
18	11815180	A	T	W	22	9,13	A	46	46,0	INTERGENIC	-	-	0.407548
18	11815295	C	T	Y	22	8,14	C	43	42,1	INTERGENIC	-	-	0.490071
18	11815502	C	T	Y	34	12,22	C	32	32,0	INTERGENIC	-	-	0.641644
18	11815955	C	T	Y	18	8,10	C	17	17,0	DOWNSTREAM	-	ENSMUST00000180860	0.299373
18	11815975	T	A	W	20	9,11	T	19	19,0	DOWNSTREAM	-	ENSMUST00000180860	0.284701
18	11816520	C	T	Y	20	13,7	C	39	39,0	DOWNSTREAM	-	ENSMUST00000180860	0.0297109
18	11816645	T	G	K	18	7,11	T	34	34,0	DOWNSTREAM	-	ENSMUST00000180860	0.482143
18	11816750	A	G	R	26	11,15	A	30	30,0	DOWNSTREAM	-	ENSMUST00000180860	0.361547
18	11817005	A	G	R	31	8,23	A	32	32,0	DOWNSTREAM	-	ENSMUST00000180860	1.27176
18	11817017	T	C	Y	31	9,22	T	31	31,0	DOWNSTREAM	-	ENSMUST00000180860	1.01831
18	11817259	A	G	R	29	9,20	A	32	32,0	DOWNSTREAM	-	ENSMUST00000180860	0.882541
18	11817289	G	A	R	30	10,20	G	32	32,0	DOWNSTREAM	-	ENSMUST00000180860	0.744936
18	11817393	A	G	R	23	11,12	A	27	27,0	DOWNSTREAM	-	ENSMUST00000180860	0.218697
18	11817519	G	A	R	21	10,11	G	26	26,0	DOWNSTREAM	-	ENSMUST00000180860	0.22307
18	11817625	T	G	K	12	7,5	T	24	24,0	DOWNSTREAM	-	ENSMUST00000180860	0.0710426
18	11817647	A	G	R	12	7,5	A	27	27,0	DOWNSTREAM	-	ENSMUST00000180860	0.0710426
18	11817753	T	A	W	18	9,9	T	26	26,0	DOWNSTREAM	-	ENSMUST00000180860	0.176777
18	11817785	G	A	R	17	8,9	G	23	23,0	DOWNSTREAM	-	ENSMUST00000180860	0.235257
18	11817799	C	G	S	16	7,9	C	21	21,0	DOWNSTREAM	-	ENSMUST00000180860	0.318557
18	11817832	A	G	R	15	5,10	A	13	13,0	DOWNSTREAM	-	ENSMUST00000180860	0.744936
18	11817939	A	G	R	16	5,11	A	23	23,0	DOWNSTREAM	-	ENSMUST00000180860	0.868837
18	11818009	T	A	W	27	10,17	T	31	31,0	DOWNSTREAM	-	ENSMUST00000180860	0.559759
18	11818089	A	G	R	37	11,26	A	36	36,0	DOWNSTREAM	-	ENSMUST00000180860	0.969244
18	11818126	T	G	K	40	13,27	T	44	44,0	DOWNSTREAM	-	ENSMUST00000180860	0.792673
18	11818191	T	G	K	31	10,21	T	38	38,0	DOWNSTREAM	-	ENSMUST00000180860	0.80698
18	11818228	G	A	R	27	10,17	G	38	38,0	DOWNSTREAM	-	ENSMUST00000180860	0.559759
18	11818407	G	A	R	22	7,15	G	34	34,0	DOWNSTREAM	-	ENSMUST00000180860	0.833524
18	11818465	C	T	Y	16	5,11	C	39	39,0	DOWNSTREAM	-	ENSMUST00000180860	0.868837
18	11818483	G	A	R	20	6,14	G	36	36,0	DOWNSTREAM	-	ENSMUST00000180860	0.950747
18	11818530	G	A	R	23	6,17	G	30	30,0	DOWNSTREAM	-	ENSMUST00000180860	1.2479
18	11818543	G	A	R	21	4,17	G	27	27,0	DOWNSTREAM	-	ENSMUST00000180860	1.96663
18	11818574	T	C	Y	21	5,16	T	30	30,0	DOWNSTREAM	-	ENSMUST00000180860	1.45237
18	11818714	G	T	K	24	5,19	G	36	36,0	DOWNSTREAM	-	ENSMUST00000180860	1.75908
18	11818852	T	C	Y	36	14,22	T	24	24,0	DOWNSTREAM	-	ENSMUST00000180860	0.482143
18	11818864	A	G	R	36	15,21	A	24	24,0	DOWNSTREAM	-	ENSMUST00000180860	0.382084
18	11818968	A	G	R	30	10,20	A	23	23,0	DOWNSTREAM	-	ENSMUST00000180860	0.744936
18	11818983	C	T	Y	27	10,17	C	20	20,0	DOWNSTREAM	-	ENSMUST00000180860	0.559759
18	11819001	A	G	R	35	15,20	A	23	23,0	DOWNSTREAM	-	ENSMUST00000180860	0.344655
18	11819116	C	T	Y	30	12,18	C	26	26,0	DOWNSTREAM	-	ENSMUST00000180860	0.439877
18	11819289	T	C	Y	20	4,16	T	10	10,0	DOWNSTREAM	-	ENSMUST00000180860	1.85364
18	11819365	C	T	Y	28	8,20	C	28	28,0	DOWNSTREAM	-	ENSMUST00000180860	1.0518
18	11819523	A	G	R	22	8,14	A	33	33,0	DOWNSTREAM	-	ENSMUST00000180860	0.590339
18	11819596	A	T	W	10	3,7	A	22	21,1	DOWNSTREAM	-	ENSMUST00000180860	0.679632
18	11819837	A	G	R	20	10,10	A	38	38,0	DOWNSTREAM	-	ENSMUST00000180860	0.176777
18	11820099	G	A	R	34	18,16	G	31	31,0	DOWNSTREAM	-	ENSMUST00000180860	0.130551
18	11820301	C	T	Y	30	9,21	C	43	43,0	DOWNSTREAM	-	ENSMUST00000180860	0.950747
18	11820316	T	A	W	28	7,21	T	41	41,0	DOWNSTREAM	-	ENSMUST00000180860	1.3424
18	11820332	A	G	R	29	7,22	A	40	40,0	DOWNSTREAM	-	ENSMUST00000180860	1.42134
18	11820432	A	G	R	26	7,19	A	28	28,0	DOWNSTREAM	-	ENSMUST00000180860	1.1789
18	11820588	T	C	Y	24	3,21	T	24	24,0	DOWNSTREAM	-	ENSMUST00000180860	2.90145
18	11820690	C	T	Y	21	4,17	C	28	28,0	EXON	-	ENSMUST00000180860	1.96663
18	11820706	C	T	Y	20	5,15	C	28	28,0	EXON	-	ENSMUST00000180860	1.3424
18	11820768	G	A	R	21	6,15	G	26	26,0	EXON	-	ENSMUST00000180860	1.0518
18	11820783	A	G	R	20	6,14	A	25	25,0	EXON	-	ENSMUST00000180860	0.950747
18	11820836	G	A	R	17	6,11	G	24	24,0	EXON	-	ENSMUST00000180860	0.641644
18	11820899	G	C	S	17	10,7	G	22	22,0	EXON	-	ENSMUST00000180860	0.0669608
18	11820937	T	C	Y	19	10,9	T	24	24,0	EXON	-	ENSMUST00000180860	0.134902
18	11820983	A	G	R	22	12,10	A	27	27,0	EXON	-	ENSMUST00000180860	0.109764
18	11821052	G	C	S	23	10,13	G	32	32,0	EXON	-	ENSMUST00000180860	0.326327
18	11821332	C	T	Y	19	5,14	C	30	30,0	EXON	-	ENSMUST00000180860	1.2287
18	11821420	A	T	W	13	6,7	A	28	28,0	EXON	-	ENSMUST00000180860	0.256064
18	11821542	C	G	S	14	7,7	C	28	28,0	EXON	-	ENSMUST00000180860	0.176777
18	11821621	T	C	Y	15	10,5	T	26	26,0	EXON	-	ENSMUST00000180860	0.0232792
18	11821879	A	C	M	23	12,11	A	37	37,0	EXON	-	ENSMUST00000180860	0.141547
18	11822092	T	C	Y	29	9,20	T	35	35,0	EXON	-	ENSMUST00000180860	0.882541
18	11823081	A	G	R	29	9,20	A	29	29,0	INTRON	-	ENSMUST00000180860	0.882541
18	11823088	G	T	K	29	9,20	G	28	28,0	INTRON	-	ENSMUST00000180860	0.882541
18	11823145	C	T	Y	35	14,21	C	33	33,0	INTRON	-	ENSMUST00000180860	0.439877
18	11823356	C	T	Y	37	17,20	C	31	31,0	INTRON	-	ENSMUST00000180860	0.261046
18	11823368	A	T	W	38	18,20	A	32	32,0	INTRON	-	ENSMUST00000180860	0.228458
18	11823524	A	G	R	36	18,18	A	42	42,0	INTRON	-	ENSMUST00000180860	0.176777
18	11823555	T	C	Y	34	11,23	T	32	31,1	INTRON	-	ENSMUST00000180860	0.632581
18	11823611	T	C	Y	27	8,19	T	30	30,0	INTRON	-	ENSMUST00000180860	0.976167
18	11823645	A	G	R	30	10,20	A	27	27,0	INTRON	-	ENSMUST00000180860	0.744936
18	11823887	A	C	M	18	10,8	A	31	31,0	INTRON	-	ENSMUST00000180860	0.0980985
18	11823902	C	T	Y	19	10,9	C	34	34,0	INTRON	-	ENSMUST00000180860	0.134902
18	11824099	C	T	Y	24	11,13	C	28	28,0	INTRON	-	ENSMUST00000180860	0.263776
18	11824148	C	A	M	25	11,14	C	31	31,0	INTRON	-	ENSMUST00000180860	0.311541
18	11824216	A	G	R	32	17,15	A	38	38,0	INTRON	-	ENSMUST00000180860	0.128021
18	11824271	C	T	Y	29	17,12	C	45	45,0	INTRON	-	ENSMUST00000180860	0.0686264
18	11824586	A	G	R	34	19,15	A	41	41,0	INTRON	-	ENSMUST00000180860	0.0945446
18	11824751	C	T	Y	27	10,17	C	42	42,0	INTRON	-	ENSMUST00000180860	0.559759
18	11824816	G	A	R	27	9,18	G	31	31,0	INTRON	-	ENSMUST00000180860	0.744936
18	11825618	G	A	R	40	17,23	G	19	19,0	INTRON	-	ENSMUST00000180860	0.355561
18	11826416	G	T	K	16	5,11	G	31	31,0	INTRON	-	ENSMUST00000180860	0.868837
18	11826744	A	C	M	27	12,15	A	28	27,1	INTRON	-	ENSMUST00000180860	0.214748
18	11827824	T	A	W	27	13,14	T	31	31,0	INTRON	-	ENSMUST00000180860	0.21203
18	11828133	T	C	Y	25	11,14	T	35	35,0	INTRON	-	ENSMUST00000180860	0.311541
18	11828562	C	A	M	27	8,19	C	29	29,0	INTRON	-	ENSMUST00000180860	0.976167
18	11828683	C	T	Y	22	7,15	C	29	29,0	INTRON	-	ENSMUST00000180860	0.833524
18	11828856	C	T	Y	22	12,10	C	31	31,0	INTRON	-	ENSMUST00000180860	0.109764
18	11828929	G	A	R	32	14,18	G	26	26,0	INTRON	-	ENSMUST00000180860	0.318557
18	11829479	C	T	Y	21	10,11	C	46	46,0	INTRON	-	ENSMUST00000180860	0.22307
18	11829527	T	C	Y	19	12,7	T	47	47,0	INTRON	-	ENSMUST00000180860	0.038397
18	11829547	G	T	K	19	12,7	G	46	46,0	INTRON	-	ENSMUST00000180860	0.038397
18	11829582	C	T	Y	19	12,7	C	47	47,0	INTRON	-	ENSMUST00000180860	0.038397
18	11829686	T	C	Y	23	8,15	T	39	39,0	INTRON	-	ENSMUST00000180860	0.667409
18	11830014	G	A	R	16	5,11	G	26	26,0	INTRON	-	ENSMUST00000180860	0.868837
18	11830441	T	C	Y	31	10,21	T	27	27,0	INTRON	-	ENSMUST00000180860	0.80698
18	11832894	T	C	Y	26	15,11	T	31	31,0	INTRON	-	ENSMUST00000180860	0.0766782
18	11836122	A	G	R	28	9,19	A	33	33,0	INTRON	-	ENSMUST00000180860	0.813866
18	11836889	A	G	R	25	12,13	A	18	18,0	INTRON	-	ENSMUST00000180860	0.215076
18	11838161	G	A	R	32	10,22	G	39	39,0	INTRON	-	ENSMUST00000180860	0.868837
18	11839410	T	C	Y	32	9,23	T	30	30,0	UTR_5_PRIME	-	ENSMUST00000046948	1.08509
18	11839586	G	C	S	36	16,20	G	41	41,0	UTR_5_PRIME	-	ENSMUST00000046948	0.299373
18	11839778	C	G	S	34	14,20	C	54	54,0	UTR_5_PRIME	-	ENSMUST00000046948	0.39841
18	11841074	C	G	S	35	5,30	C	27	27,0	INTRON	-	ENSMUST00000046948	2.61722
18	11841237	T	C	Y	38	8,30	T	38	38,0	INTRON	-	ENSMUST00000046948	1.73486
18	11841265	C	T	Y	39	10,29	C	34	34,0	INTRON	-	ENSMUST00000046948	1.286
18	11841373	A	G	R	39	13,26	A	25	25,0	INTRON	-	ENSMUST00000046948	0.744936
18	11841415	G	A	R	41	14,27	G	30	30,0	INTRON	-	ENSMUST00000046948	0.700607
18	11841515	G	A	R	34	15,19	G	27	27,0	INTRON	-	ENSMUST00000046948	0.308282
18	11841534	C	G	S	33	15,18	C	29	29,0	INTRON	-	ENSMUST00000046948	0.273129
18	11841549	T	C	Y	33	15,18	T	26	26,0	INTRON	-	ENSMUST00000046948	0.273129
18	11841620	G	A	R	31	8,23	G	31	31,0	INTRON	-	ENSMUST00000046948	1.27176
18	11841781	A	G	R	21	10,11	A	40	40,0	INTRON	-	ENSMUST00000046948	0.22307
18	11841810	A	G	R	26	13,13	A	39	39,0	INTRON	-	ENSMUST00000046948	0.176777
18	11841818	G	C	S	26	13,13	G	40	40,0	INTRON	-	ENSMUST00000046948	0.176777
18	11841852	C	T	Y	30	14,16	C	34	34,0	INTRON	-	ENSMUST00000046948	0.2441
18	11842198	T	A	W	25	11,14	T	35	35,0	INTRON	-	ENSMUST00000046948	0.311541
18	11842386	A	G	R	26	11,15	A	31	31,0	INTRON	-	ENSMUST00000046948	0.361547
18	11842500	T	G	K	24	12,12	T	31	31,0	INTRON	-	ENSMUST00000046948	0.176777
18	11842632	C	T	Y	31	8,23	C	32	32,0	INTRON	-	ENSMUST00000046948	1.27176
18	11842663	G	A	R	30	8,22	G	34	34,0	INTRON	-	ENSMUST00000046948	1.19973
18	11842695	T	C	Y	29	10,19	T	31	31,0	INTRON	-	ENSMUST00000046948	0.682894
18	11842703	T	G	K	31	11,20	T	33	33,0	INTRON	-	ENSMUST00000046948	0.63229
18	11843471	A	G	R	20	11,9	A	41	41,0	INTRON	-	ENSMUST00000046948	0.104385
18	11843532	C	T	Y	24	13,11	C	40	40,0	INTRON	-	ENSMUST00000046948	0.114415
18	11843539	T	G	K	27	13,14	T	38	38,0	INTRON	-	ENSMUST00000046948	0.21203
18	11843581	G	A	R	26	10,16	G	33	33,0	INTRON	-	ENSMUST00000046948	0.499239
18	11843604	A	T	W	26	10,16	A	34	34,0	INTRON	-	ENSMUST00000046948	0.499239
18	11843635	G	A	R	33	15,18	G	35	35,0	INTRON	-	ENSMUST00000046948	0.273129
18	11843691	A	C	M	29	14,15	A	39	39,0	INTRON	-	ENSMUST00000046948	0.209431
18	11844185	T	G	K	23	8,15	T	32	32,0	INTRON	-	ENSMUST00000046948	0.667409
18	11844297	T	C	Y	29	18,11	T	28	28,0	INTRON	-	ENSMUST00000046948	0.0444169
18	11844409	A	C	M	32	21,11	A	24	24,0	INTRON	-	ENSMUST00000046948	0.0271512
18	11844435	A	G	R	30	18,12	A	22	22,0	INTRON	-	ENSMUST00000046948	0.0579262
18	11844512	A	G	R	35	23,12	A	27	27,0	INTRON	-	ENSMUST00000046948	0.0268004
18	11844728	G	C	S	30	9,21	G	36	36,0	INTRON	-	ENSMUST00000046948	0.950747
18	11844742	G	A	R	31	10,21	G	36	36,0	INTRON	-	ENSMUST00000046948	0.80698
18	11844755	A	G	R	30	10,20	A	37	37,0	INTRON	-	ENSMUST00000046948	0.744936
18	11844999	A	T	W	23	11,12	A	29	29,0	INTRON	-	ENSMUST00000046948	0.218697
18	11845313	C	T	Y	28	13,15	C	39	39,0	INTRON	-	ENSMUST00000046948	0.249598
18	11845325	A	G	R	24	8,16	A	38	38,0	INTRON	-	ENSMUST00000046948	0.744936
18	11845369	C	T	Y	28	10,18	C	39	39,0	INTRON	-	ENSMUST00000046948	0.62108
18	11845404	G	A	R	28	9,19	G	37	37,0	INTRON	-	ENSMUST00000046948	0.813866
18	11845666	A	G	R	24	7,17	A	24	24,0	INTRON	-	ENSMUST00000046948	1.0087
18	11846220	T	C	Y	31	11,20	T	24	24,0	INTRON	-	ENSMUST00000046948	0.63229
18	11846299	G	A	R	32	11,21	G	19	19,0	INTRON	-	ENSMUST00000046948	0.688528
18	11846355	A	G	R	27	13,14	A	23	23,0	INTRON	-	ENSMUST00000046948	0.21203
18	11846409	C	T	Y	32	11,21	C	20	20,0	INTRON	-	ENSMUST00000046948	0.688528
18	11846701	T	C	Y	24	12,12	T	35	35,0	INTRON	-	ENSMUST00000046948	0.176777
18	11846710	C	T	Y	23	11,12	C	34	34,0	INTRON	-	ENSMUST00000046948	0.218697
18	11846797	T	C	Y	21	9,12	T	33	33,0	INTRON	-	ENSMUST00000046948	0.344655
18	11846830	G	A	R	25	11,14	G	25	25,0	INTRON	-	ENSMUST00000046948	0.311541
18	11846904	G	C	S	29	12,17	G	30	30,0	INTRON	-	ENSMUST00000046948	0.391588
18	11847064	A	C	M	16	8,8	A	32	30,2	INTRON	-	ENSMUST00000046948	0.0906703
18	11847293	C	T	Y	17	9,8	C	30	30,0	INTRON	-	ENSMUST00000046948	0.130551
18	11847890	C	A	M	33	8,25	C	40	40,0	INTRON	-	ENSMUST00000046948	1.41158
18	11848716	T	C	Y	27	8,19	T	26	26,0	INTRON	-	ENSMUST00000046948	0.976167
18	11849087	T	C	Y	36	21,15	T	33	33,0	INTRON	-	ENSMUST00000046948	0.0710426
18	11849368	T	C	Y	28	12,16	T	37	37,0	INTRON	-	ENSMUST00000046948	0.344655
18	11849670	C	T	Y	27	9,18	C	34	34,0	INTRON	-	ENSMUST00000046948	0.744936
18	11849679	C	T	Y	27	9,18	C	36	36,0	INTRON	-	ENSMUST00000046948	0.744936
18	11850134	T	C	Y	26	7,19	T	28	28,0	INTRON	-	ENSMUST00000046948	1.1789
18	11850142	G	A	R	25	8,17	G	28	28,0	INTRON	-	ENSMUST00000046948	0.822469
18	11850154	C	T	Y	27	9,18	C	26	26,0	INTRON	-	ENSMUST00000046948	0.744936
18	11850797	T	G	K	22	11,11	T	24	24,0	INTRON	-	ENSMUST00000046948	0.176777
18	11850806	T	C	Y	24	13,11	T	22	22,0	INTRON	-	ENSMUST00000046948	0.114415
18	11851073	A	C	M	28	11,17	A	25	25,0	INTRON	-	ENSMUST00000046948	0.466691
18	11851265	G	A	R	15	10,5	G	31	31,0	INTRON	-	ENSMUST00000046948	0.0232792
18	11852972	T	G	K	26	8,18	T	40	40,0	INTRON	-	ENSMUST00000046948	0.899644
18	11853035	T	C	Y	26	7,19	T	34	34,0	INTRON	-	ENSMUST00000046948	1.1789
18	11853120	A	G	R	32	9,23	A	27	27,0	INTRON	-	ENSMUST00000046948	1.08509
18	11853319	T	G	K	19	8,11	T	22	22,0	INTRON	-	ENSMUST00000046948	0.367934
18	11853950	A	G	R	24	9,15	A	33	33,0	INTRON	-	ENSMUST00000046948	0.53948
18	11855488	C	T	Y	25	11,14	C	26	26,0	INTRON	-	ENSMUST00000046948	0.311541
18	11855516	G	T	K	23	11,12	G	28	28,0	INTRON	-	ENSMUST00000046948	0.218697
18	11856524	G	A	R	28	5,23	G	38	38,0	INTRON	-	ENSMUST00000046948	2.11555
18	11857041	G	A	R	33	16,17	G	35	35,0	INTRON	-	ENSMUST00000046948	0.205234
18	11857644	C	T	Y	20	7,13	C	39	39,0	INTRON	-	ENSMUST00000046948	0.656359
18	11857994	A	T	W	18	9,9	A	26	26,0	INTRON	-	ENSMUST00000046948	0.176777
18	11858464	T	C	Y	21	10,11	T	27	27,0	INTRON	-	ENSMUST00000046948	0.22307
18	11859574	A	G	R	18	6,12	A	19	19,0	INTRON	-	ENSMUST00000046948	0.744936
18	11859876	T	C	Y	23	8,15	T	37	37,0	INTRON	-	ENSMUST00000046948	0.667409
18	11860610	T	G	K	35	13,22	T	22	22,0	INTRON	-	ENSMUST00000046948	0.555071
18	11860892	G	A	R	32	14,18	G	39	39,0	INTRON	-	ENSMUST00000046948	0.318557
18	11862959	C	T	Y	27	14,13	C	32	32,0	INTRON	-	ENSMUST00000046948	0.146377
18	11863235	T	C	Y	25	10,15	T	24	24,0	INTRON	-	ENSMUST00000046948	0.439877
18	11863450	G	T	K	26	15,11	G	40	40,0	INTRON	-	ENSMUST00000046948	0.0766782
18	11864956	T	C	Y	17	6,11	T	14	14,0	INTRON	-	ENSMUST00000046948	0.641644
18	11865065	G	T	K	19	6,13	G	25	25,0	INTRON	-	ENSMUST00000046948	0.84825
18	11866508	C	T	Y	37	11,26	C	26	26,0	INTRON	-	ENSMUST00000046948	0.969244
18	11867505	A	G	R	20	8,12	A	38	38,0	INTRON	-	ENSMUST00000046948	0.439877
18	11868302	C	T	Y	25	11,14	C	27	27,0	INTRON	-	ENSMUST00000046948	0.311541
18	11868356	A	G	R	26	9,17	A	30	30,0	INTRON	-	ENSMUST00000046948	0.67601
18	11868410	T	A	W	26	14,12	T	27	27,0	INTRON	-	ENSMUST00000046948	0.118472
18	11868426	G	A	R	25	13,12	G	30	30,0	INTRON	-	ENSMUST00000046948	0.144139
18	11868518	G	A	R	28	12,16	G	28	28,0	INTRON	-	ENSMUST00000046948	0.344655
18	11868573	A	G	R	29	9,20	A	28	28,0	INTRON	-	ENSMUST00000046948	0.882541
18	11868659	T	C	Y	26	11,15	T	30	30,0	INTRON	-	ENSMUST00000046948	0.361547
18	11869154	A	G	R	26	15,11	A	31	31,0	INTRON	-	ENSMUST00000046948	0.0766782
18	11869282	A	G	R	19	3,16	A	38	38,0	INTRON	-	ENSMUST00000046948	2.39556
18	11869621	G	A	R	27	18,9	G	18	18,0	INTRON	-	ENSMUST00000046948	0.0232792
18	11871021	A	T	W	21	7,14	A	23	23,0	INTRON	-	ENSMUST00000046948	0.744936
18	11872398	C	A	M	24	9,15	C	25	25,0	INTRON	-	ENSMUST00000046948	0.53948
18	11872548	G	T	K	22	8,14	G	28	28,0	INTRON	-	ENSMUST00000046948	0.590339
18	11872566	G	A	R	23	10,13	G	26	26,0	INTRON	-	ENSMUST00000046948	0.326327
18	11872733	T	C	Y	17	4,13	T	41	41,0	INTRON	-	ENSMUST00000046948	1.47927
18	11873706	G	A	R	28	8,20	G	36	36,0	INTRON	-	ENSMUST00000046948	1.0518
18	11874282	C	T	Y	25	7,18	C	38	38,0	INTRON	-	ENSMUST00000046948	1.09455
18	11874987	C	T	Y	22	11,11	C	25	25,0	INTRON	-	ENSMUST00000046948	0.176777
18	11875809	A	G	R	23	11,12	A	24	24,0	INTRON	-	ENSMUST00000046948	0.218697
18	11875970	T	C	Y	22	10,12	T	29	29,0	INTRON	-	ENSMUST00000046948	0.273129
18	11876173	A	G	R	29	10,19	A	42	42,0	INTRON	-	ENSMUST00000046948	0.682894
18	11877667	T	C	Y	29	12,17	T	35	35,0	INTRON	-	ENSMUST00000046948	0.391588
18	11878014	T	C	Y	37	10,27	T	29	29,0	INTRON	-	ENSMUST00000046948	1.17054
18	11878036	T	C	Y	33	11,22	T	33	33,0	INTRON	-	ENSMUST00000046948	0.744936
18	11879031	C	T	Y	22	14,8	C	37	37,0	INTRON	-	ENSMUST00000046948	0.0359676
18	11880564	A	G	R	23	6,17	A	29	29,0	INTRON	-	ENSMUST00000046948	1.2479
18	11880607	C	T	Y	28	6,22	C	36	36,0	INTRON	-	ENSMUST00000046948	1.69394
18	11882401	C	T	Y	24	9,15	C	29	29,0	INTRON	-	ENSMUST00000046948	0.53948
18	11883691	A	G	R	20	8,12	A	36	36,0	INTRON	-	ENSMUST00000046948	0.439877
18	11883797	A	G	R	29	8,21	A	47	47,0	INTRON	-	ENSMUST00000046948	1.12637
18	11884155	C	T	Y	15	2,13	C	20	20,0	INTRON	-	ENSMUST00000046948	2.76589
18	11884565	G	C	S	27	10,17	G	36	36,0	INTRON	-	ENSMUST00000046948	0.559759
18	11884726	C	T	Y	29	14,15	C	39	39,0	INTRON	-	ENSMUST00000046948	0.209431
18	11884853	A	T	W	19	9,10	A	37	37,0	INTRON	-	ENSMUST00000046948	0.228458
18	11885134	C	G	S	22	7,15	C	36	36,0	INTRON	-	ENSMUST00000046948	0.833524
18	11885386	C	T	Y	20	8,12	C	31	31,0	INTRON	-	ENSMUST00000046948	0.439877
18	11885841	C	T	Y	23	12,11	C	40	40,0	INTRON	-	ENSMUST00000046948	0.141547
18	11886197	C	T	Y	33	9,24	C	36	36,0	INTRON	-	ENSMUST00000046948	1.15096
18	11888824	T	C	Y	33	11,22	T	41	41,0	SYNONYMOUS_CODING	aaT/aaC	ENSMUST00000046948	0.744936
18	11889152	A	G	R	30	16,14	A	35	35,0	INTRON	-	ENSMUST00000046948	0.125201
18	11891266	C	G	S	31	10,21	C	28	28,0	INTRON	-	ENSMUST00000046948	0.80698
18	11891675	C	A	M	22	9,13	C	36	36,0	INTRON	-	ENSMUST00000046948	0.407548
18	11891704	T	G	K	23	11,12	T	38	38,0	INTRON	-	ENSMUST00000046948	0.218697
18	11891712	G	A	R	21	10,11	G	39	39,0	INTRON	-	ENSMUST00000046948	0.22307
18	11891720	G	A	R	21	10,11	G	39	39,0	INTRON	-	ENSMUST00000046948	0.22307
18	11891729	C	T	Y	21	10,11	C	36	36,0	INTRON	-	ENSMUST00000046948	0.22307
18	11891752	A	G	R	21	9,12	A	36	34,2	INTRON	-	ENSMUST00000046948	0.206676
18	11891777	G	C	S	21	11,10	G	33	33,0	INTRON	-	ENSMUST00000046948	0.138509
18	11891793	T	C	Y	24	11,13	T	32	32,0	INTRON	-	ENSMUST00000046948	0.263776
18	11891838	T	C	Y	19	9,10	T	34	34,0	INTRON	-	ENSMUST00000046948	0.228458
18	11891846	G	A	R	21	10,11	G	29	29,0	INTRON	-	ENSMUST00000046948	0.22307
18	11891888	G	T	K	23	11,12	G	28	28,0	INTRON	-	ENSMUST00000046948	0.218697
18	11896087	A	G	R	25	16,9	A	28	28,0	INTRON	-	ENSMUST00000046948	0.0342048
18	11901836	A	T	W	30	8,22	A	28	28,0	INTRON	-	ENSMUST00000046948	1.19973
18	11980881	A	C	M	31	10,21	A	31	31,0	DOWNSTREAM	-	ENSMUST00000050228	0.80698
18	11985350	G	A	R	29	12,17	G	27	27,0	INTRON	-	ENSMUST00000050228	0.391588
18	11985967	A	G	R	17	5,12	A	32	32,0	INTRON	-	ENSMUST00000050228	0.991372
18	11986368	G	A	R	32	9,23	G	35	35,0	INTRON	-	ENSMUST00000050228	1.08509
18	11987163	C	T	Y	36	12,24	C	33	33,0	INTRON	-	ENSMUST00000050228	0.744936
18	12020627	T	G	K	28	24,4	T	34	34,0	INTRON	-	ENSMUST00000050228	0.000336577
18	12042081	A	T	W	22	16,6	A	33	33,0	INTRON	-	ENSMUST00000050228	0.00853528
18	12230718	T	A	W	14	5,9	A	12	1,11	INTRON	-	ENSMUST00000133112	0.00870598
18	12276886	A	G	A	5	5,0	R	7	2,5	INTRON	-	ENSMUST00000118525	1.0518
18	12386153	G	A	R	26	8,18	A	27	0,27	INTRON	-	ENSMUST00000092070	0.0156012
18	12402887	C	T	Y	23	20,3	T	35	0,35	NON_SYNONYMOUS_CODING	Cgt/Tgt	ENSMUST00000092070	2.81246
18	12412801	C	G	S	23	21,2	G	34	0,34	INTRON	-	ENSMUST00000092070	3.58949
18	12412818	G	A	R	22	20,2	A	29	0,29	INTRON	-	ENSMUST00000092070	3.51246
18	12412835	C	T	Y	26	24,2	T	31	0,31	INTRON	-	ENSMUST00000092070	3.79109
18	12560638	C	A	C	22	21,1	M	44	38,6	INTRON	-	ENSMUST00000092070	3.51e-05
18	12572604	T	A	W	9	4,5	T	19	19,0	INTRON	-	ENSMUST00000092070	0.299373
18	12724345	T	C	T	13	11,2	Y	19	13,6	INTRON	-	ENSMUST00000025294	0.000630072
18	13009819	G	C	S	27	6,21	G	33	33,0	INTRON	-	ENSMUST00000041676	1.6101
18	13009927	T	C	Y	27	4,23	T	33	33,0	INTRON	-	ENSMUST00000041676	2.53744
18	13009954	C	T	Y	25	5,20	C	35	35,0	INTRON	-	ENSMUST00000041676	1.85364
18	13010000	A	C	M	25	5,20	A	31	31,0	INTRON	-	ENSMUST00000041676	1.85364
18	13010030	C	T	Y	23	5,18	C	22	22,0	INTRON	-	ENSMUST00000041676	1.66073
18	13010049	G	T	K	25	6,19	G	25	25,0	INTRON	-	ENSMUST00000041676	1.43431
18	13010336	G	A	R	26	5,21	G	37	37,0	INTRON	-	ENSMUST00000041676	1.94449
18	13010553	C	T	Y	39	6,33	C	32	32,0	INTRON	-	ENSMUST00000041676	2.4537
18	13010640	T	C	Y	28	4,24	T	39	39,0	INTRON	-	ENSMUST00000041676	2.61722
18	13010653	G	A	R	22	4,18	G	38	38,0	INTRON	-	ENSMUST00000041676	2.07407
18	13010692	T	C	Y	26	6,20	T	40	40,0	INTRON	-	ENSMUST00000041676	1.52356
18	13011018	C	T	Y	22	4,18	C	24	24,0	INTRON	-	ENSMUST00000041676	2.07407
18	13011094	A	G	R	29	7,22	A	34	33,1	INTRON	-	ENSMUST00000041676	1.16637
18	13011358	T	C	Y	27	5,22	T	36	36,0	INTRON	-	ENSMUST00000041676	2.03175
18	13011375	G	A	R	26	5,21	G	32	32,0	INTRON	-	ENSMUST00000041676	1.94449
18	13011395	G	A	R	25	3,22	G	27	27,0	INTRON	-	ENSMUST00000041676	2.9853
18	13011410	C	A	M	24	3,21	C	28	28,0	INTRON	-	ENSMUST00000041676	2.90145
18	13011431	C	A	M	24	3,21	C	28	28,0	INTRON	-	ENSMUST00000041676	2.90145
18	13011473	G	A	A	27	1,26	G	24	24,0	INTRON	-	ENSMUST00000041676	4.68406
18	13011558	T	C	C	34	1,33	T	30	30,0	INTRON	-	ENSMUST00000041676	4.87248
18	13011567	A	C	C	37	1,36	A	30	30,0	INTRON	-	ENSMUST00000041676	4.93263
18	13011598	A	G	G	37	2,35	A	31	31,0	INTRON	-	ENSMUST00000041676	4.28456
18	13011674	G	A	R	35	2,33	G	34	34,0	INTRON	-	ENSMUST00000041676	4.21507
18	13011683	T	C	Y	33	2,31	T	34	34,0	INTRON	-	ENSMUST00000041676	4.13822
18	13011785	C	T	Y	19	2,17	C	17	17,0	INTRON	-	ENSMUST00000041676	3.24378
18	13011812	T	C	Y	11	2,9	T	16	16,0	INTRON	-	ENSMUST00000041676	2.07407
18	13011820	C	T	Y	11	3,8	C	16	16,0	INTRON	-	ENSMUST00000041676	1.15096
18	13011902	G	A	R	15	1,14	G	12	12,0	INTRON	-	ENSMUST00000041676	4.00644
18	13011911	T	C	C	18	1,17	T	13	13,0	INTRON	-	ENSMUST00000041676	4.25067
18	13012034	A	G	R	15	4,11	A	25	25,0	INTRON	-	ENSMUST00000041676	1.19973
18	13012050	A	G	R	18	5,13	A	30	30,0	INTRON	-	ENSMUST00000041676	1.11155
18	13012059	A	C	M	16	5,11	A	30	30,0	INTRON	-	ENSMUST00000041676	0.868837
18	13012115	T	C	Y	18	6,12	T	28	28,0	INTRON	-	ENSMUST00000041676	0.744936
18	13012142	T	C	Y	16	5,11	T	25	25,0	INTRON	-	ENSMUST00000041676	0.868837
18	13012254	C	T	Y	26	3,23	C	28	28,0	INTRON	-	ENSMUST00000041676	3.06441
18	13012699	G	C	S	10	2,8	G	33	33,0	INTRON	-	ENSMUST00000041676	1.85364
18	13012829	A	C	M	16	5,11	A	20	20,0	INTRON	-	ENSMUST00000041676	0.868837
18	13012863	C	T	Y	18	6,12	C	18	18,0	INTRON	-	ENSMUST00000041676	0.744936
18	13012879	C	T	Y	17	4,13	C	21	21,0	INTRON	-	ENSMUST00000041676	1.47927
18	13012904	G	A	R	14	2,12	G	21	21,0	INTRON	-	ENSMUST00000041676	2.61722
18	13012913	C	T	Y	15	3,12	C	20	20,0	INTRON	-	ENSMUST00000041676	1.85364
18	13012944	T	C	Y	20	3,17	T	25	25,0	INTRON	-	ENSMUST00000041676	2.50998
18	13012980	G	A	R	22	3,19	G	28	28,0	INTRON	-	ENSMUST00000041676	2.71788
18	13013498	G	A	R	18	2,16	G	22	22,0	INTRON	-	ENSMUST00000041676	3.13915
18	13013511	C	T	Y	23	3,20	C	29	29,0	INTRON	-	ENSMUST00000041676	2.81246
18	13013545	C	T	Y	24	3,21	C	29	29,0	INTRON	-	ENSMUST00000041676	2.90145
18	13013682	A	G	R	8	1,7	A	5	5,0	INTRON	-	ENSMUST00000041676	2.90145
18	13013793	T	C	Y	23	3,20	T	34	34,0	INTRON	-	ENSMUST00000041676	2.81246
18	13013879	C	T	Y	17	2,15	C	37	37,0	INTRON	-	ENSMUST00000041676	3.02543
18	13013958	C	T	Y	13	2,11	C	28	28,0	INTRON	-	ENSMUST00000041676	2.4537
18	13014585	T	C	C	23	1,22	T	23	23,0	INTRON	-	ENSMUST00000041676	4.52949
18	13014658	T	G	G	22	1,21	T	21	21,0	INTRON	-	ENSMUST00000041676	4.48289
18	13014762	C	T	Y	16	2,14	C	25	25,0	INTRON	-	ENSMUST00000041676	2.90145
18	13014771	G	A	R	13	1,12	G	24	24,0	INTRON	-	ENSMUST00000041676	3.79109
18	13014825	C	T	Y	13	1,12	C	26	26,0	INTRON	-	ENSMUST00000041676	3.79109
18	13015057	C	T	Y	25	5,20	C	28	28,0	INTRON	-	ENSMUST00000041676	1.85364
18	13015351	T	C	Y	34	6,28	T	32	32,0	INTRON	-	ENSMUST00000041676	2.14275
18	13015373	A	G	R	33	6,27	A	30	30,0	INTRON	-	ENSMUST00000041676	2.07407
18	13015557	C	T	Y	22	7,15	C	30	30,0	INTRON	-	ENSMUST00000041676	0.833524
18	13015707	C	A	M	27	9,18	C	30	30,0	INTRON	-	ENSMUST00000041676	0.744936
18	13015948	T	C	Y	22	2,20	T	25	25,0	INTRON	-	ENSMUST00000041676	3.51246
18	13016027	G	A	A	21	1,20	G	26	26,0	INTRON	-	ENSMUST00000041676	4.43229
18	13016358	C	G	S	29	5,24	C	29	29,0	INTRON	-	ENSMUST00000041676	2.19604
18	13016422	A	G	R	29	5,24	A	33	33,0	INTRON	-	ENSMUST00000041676	2.19604
18	13016461	C	A	M	36	5,31	C	26	26,0	INTRON	-	ENSMUST00000041676	2.67837
18	13016490	T	C	Y	32	4,28	T	28	28,0	INTRON	-	ENSMUST00000041676	2.90145
18	13017504	C	T	Y	33	7,26	C	30	30,0	INTRON	-	ENSMUST00000041676	1.7174
18	13017866	A	G	R	15	2,13	A	29	29,0	INTRON	-	ENSMUST00000041676	2.76589
18	13017901	A	G	R	16	3,13	A	26	26,0	INTRON	-	ENSMUST00000041676	2.00305
18	13018293	T	C	Y	30	5,25	T	33	33,0	INTRON	-	ENSMUST00000041676	2.27336
18	13018898	C	T	Y	33	5,28	C	47	47,0	INTRON	-	ENSMUST00000041676	2.48769
18	13018916	T	C	Y	34	9,25	T	46	46,0	INTRON	-	ENSMUST00000041676	1.21585
18	13019003	T	C	Y	28	7,21	T	46	46,0	INTRON	-	ENSMUST00000041676	1.3424
18	13019230	C	T	Y	21	5,16	C	32	32,0	INTRON	-	ENSMUST00000041676	1.45237
18	13019314	T	C	Y	19	4,15	T	28	28,0	INTRON	-	ENSMUST00000041676	1.73486
18	13019620	G	C	S	24	7,17	G	24	24,0	INTRON	-	ENSMUST00000041676	1.0087
18	13019741	A	G	R	28	8,20	A	29	29,0	INTRON	-	ENSMUST00000041676	1.0518
18	13019773	A	G	R	31	7,24	A	27	27,0	INTRON	-	ENSMUST00000041676	1.57334
18	13020309	C	T	Y	24	7,17	C	26	26,0	INTRON	-	ENSMUST00000041676	1.0087
18	13020366	A	G	R	32	8,24	A	27	27,0	INTRON	-	ENSMUST00000041676	1.3424
18	13020744	G	A	R	19	4,15	G	23	23,0	INTRON	-	ENSMUST00000041676	1.73486
18	13020841	C	T	Y	26	6,20	C	33	33,0	INTRON	-	ENSMUST00000041676	1.52356
18	13021147	C	T	Y	31	5,26	C	32	32,0	INTRON	-	ENSMUST00000041676	2.34765
18	13021320	C	T	Y	33	3,30	C	39	39,0	INTRON	-	ENSMUST00000041676	3.51246
18	13021484	A	T	T	31	2,29	A	47	47,0	INTRON	-	ENSMUST00000041676	4.05281
18	13021678	C	T	Y	26	6,20	C	42	42,0	INTRON	-	ENSMUST00000041676	1.52356
18	13022365	A	G	R	35	6,29	A	26	26,0	SYNONYMOUS_CODING	ccA/ccG	ENSMUST00000041676	2.20915
18	13023364	C	A	M	21	7,14	C	34	34,0	DOWNSTREAM	-	ENSMUST00000041676	0.744936
18	13023925	C	T	Y	31	4,27	C	24	24,0	DOWNSTREAM	-	ENSMUST00000041676	2.83521
18	13025442	A	G	R	21	4,17	A	31	31,0	DOWNSTREAM	-	ENSMUST00000041676	1.96663
18	13026582	G	T	K	23	11,12	G	28	27,1	DOWNSTREAM	-	ENSMUST00000041676	0.153415
18	13026795	T	C	Y	25	8,17	T	40	40,0	DOWNSTREAM	-	ENSMUST00000041676	0.822469
18	13027236	T	G	K	30	5,25	T	39	39,0	DOWNSTREAM	-	ENSMUST00000041676	2.27336
18	13027500	C	T	Y	29	6,23	C	37	37,0	DOWNSTREAM	-	ENSMUST00000041676	1.77511
18	13027671	A	G	R	26	4,22	A	29	29,0	DOWNSTREAM	-	ENSMUST00000041676	2.4537
18	13028622	A	G	R	37	5,32	A	37	37,0	INTERGENIC	-	-	2.73726
18	13029319	A	G	R	31	6,25	A	38	38,0	INTERGENIC	-	-	1.9296
18	13030796	T	G	K	21	4,17	T	31	31,0	INTERGENIC	-	-	1.96663
18	13030802	G	A	R	18	4,14	G	30	30,0	INTERGENIC	-	-	1.6101
18	13030847	T	C	Y	24	3,21	T	29	29,0	INTERGENIC	-	-	2.90145
18	13030859	A	G	R	26	3,23	A	24	24,0	INTERGENIC	-	-	3.06441
18	13030959	C	T	Y	24	4,20	C	24	24,0	INTERGENIC	-	-	2.27336
18	13032150	G	A	R	34	11,23	G	30	30,0	INTERGENIC	-	-	0.801345
18	13032339	A	G	R	23	7,16	A	35	35,0	INTERGENIC	-	-	0.921586
18	13032369	T	A	W	21	6,15	T	40	40,0	INTERGENIC	-	-	1.0518
18	13032510	T	G	K	22	4,18	T	28	28,0	INTERGENIC	-	-	2.07407
18	13032592	C	T	Y	20	4,16	C	37	37,0	INTERGENIC	-	-	1.85364
18	13032766	A	G	R	18	3,15	A	8	8,0	INTERGENIC	-	-	2.27336
18	13034553	A	G	R	31	4,27	A	30	30,0	INTERGENIC	-	-	2.83521
18	13036220	T	C	Y	32	7,25	T	26	26,0	INTERGENIC	-	-	1.64636
18	13040745	C	T	Y	14	2,12	C	23	23,0	INTERGENIC	-	-	2.61722
18	13041479	C	T	Y	28	5,23	C	19	19,0	INTERGENIC	-	-	2.11555
18	13042279	C	T	Y	25	4,21	C	23	23,0	INTERGENIC	-	-	2.36576
18	13042762	C	G	S	40	9,31	C	35	35,0	INTERGENIC	-	-	1.58155
18	13044590	G	A	A	28	1,27	G	34	34,0	INTERGENIC	-	-	4.71632
18	13044700	A	T	W	29	3,26	A	34	34,0	INTERGENIC	-	-	3.27681
18	13044756	C	T	Y	22	3,19	C	31	31,0	INTERGENIC	-	-	2.71788
18	13045425	C	T	Y	31	4,27	C	22	22,0	INTERGENIC	-	-	2.83521
18	13046037	T	C	Y	34	7,27	T	31	31,0	INTERGENIC	-	-	1.78648
18	13046424	A	C	A	8	6,2	M	16	7,9	INTERGENIC	-	-	0.0168587
18	13046513	C	T	Y	21	3,18	C	30	30,0	INTERGENIC	-	-	2.61722
18	13047063	A	G	R	18	5,13	A	31	31,0	INTERGENIC	-	-	1.11155
18	13048108	G	T	K	33	6,27	G	23	23,0	INTERGENIC	-	-	2.07407
18	13048260	A	G	R	28	4,24	A	34	34,0	INTERGENIC	-	-	2.61722
18	13049016	T	G	K	24	7,17	T	31	31,0	INTERGENIC	-	-	1.0087
18	13049067	A	C	M	23	7,16	A	31	31,0	INTERGENIC	-	-	0.921586
18	13049169	C	T	Y	28	3,25	C	39	39,0	INTERGENIC	-	-	3.20985
18	13049302	G	A	R	38	9,29	G	44	44,0	INTERGENIC	-	-	1.46436
18	13049501	T	C	Y	34	6,28	T	44	44,0	INTERGENIC	-	-	2.14275
18	13049992	A	G	R	33	12,21	A	28	28,0	INTERGENIC	-	-	0.590339
18	13051418	G	A	R	41	4,37	G	33	33,0	INTERGENIC	-	-	3.38582
18	13053875	T	C	Y	29	5,24	T	22	22,0	INTERGENIC	-	-	2.19604
18	13054034	A	G	R	16	4,12	A	40	40,0	INTERGENIC	-	-	1.3424
18	13055243	T	C	Y	14	5,9	T	29	29,0	INTERGENIC	-	-	0.62108
18	13057084	T	C	Y	27	3,24	T	36	36,0	INTERGENIC	-	-	3.13915
18	13057094	G	T	K	26	3,23	G	38	38,0	INTERGENIC	-	-	3.06441
18	13057550	T	C	Y	34	9,25	T	43	43,0	INTERGENIC	-	-	1.21585
18	13057918	A	G	R	21	4,17	A	25	25,0	INTERGENIC	-	-	1.96663
18	13058650	T	C	Y	35	7,28	T	24	24,0	INTERGENIC	-	-	1.85364
18	13059935	T	C	Y	28	7,21	T	33	33,0	INTERGENIC	-	-	1.3424
18	13060237	T	C	Y	32	7,25	T	27	27,0	INTERGENIC	-	-	1.64636
18	13060408	T	C	Y	16	6,10	T	26	26,0	INTERGENIC	-	-	0.53948
18	13062435	T	C	Y	30	6,24	T	24	24,0	INTERGENIC	-	-	1.85364
18	13063768	A	G	R	21	4,17	A	22	22,0	INTERGENIC	-	-	1.96663
18	13064546	G	A	R	31	7,24	G	20	20,0	INTERGENIC	-	-	1.57334
18	13065614	C	T	Y	31	5,26	C	34	34,0	INTERGENIC	-	-	2.34765
18	13066890	A	G	R	6	2,4	A	34	34,0	INTERGENIC	-	-	0.744936
18	13067052	C	T	Y	19	5,14	C	30	30,0	INTERGENIC	-	-	1.2287
18	13067290	T	C	Y	25	4,21	T	29	29,0	INTERGENIC	-	-	2.36576
18	13067566	C	T	Y	32	9,23	C	32	32,0	INTERGENIC	-	-	1.08509
18	13068045	G	A	R	27	3,24	G	22	22,0	INTERGENIC	-	-	3.13915
18	13070015	A	T	W	25	2,23	A	37	37,0	INTERGENIC	-	-	3.72833
18	13070647	C	T	Y	26	6,20	C	23	23,0	INTERGENIC	-	-	1.52356
18	13070759	G	A	R	17	4,13	G	33	33,0	INTERGENIC	-	-	1.47927
18	13070828	C	T	Y	20	4,16	C	32	32,0	INTERGENIC	-	-	1.85364
18	13070854	G	A	R	23	6,17	G	32	32,0	INTERGENIC	-	-	1.2479
18	13071744	G	A	R	21	6,15	G	41	41,0	INTERGENIC	-	-	1.0518
18	13071833	A	C	C	19	1,18	A	25	25,0	INTERGENIC	-	-	4.31688
18	13072238	C	T	Y	25	4,21	C	22	22,0	INTERGENIC	-	-	2.36576
18	13072354	C	G	S	26	5,21	C	22	22,0	INTERGENIC	-	-	1.94449
18	13073817	C	T	Y	22	4,18	C	35	35,0	INTERGENIC	-	-	2.07407
18	13073900	G	A	R	23	4,19	G	30	30,0	INTERGENIC	-	-	2.17623
18	13074271	A	G	R	32	6,26	A	33	33,0	INTERGENIC	-	-	2.00305
18	13074548	A	G	R	33	5,28	A	28	28,0	INTERGENIC	-	-	2.48769
18	13076442	A	T	W	24	6,18	A	31	31,0	INTERGENIC	-	-	1.3424
18	13077425	T	C	Y	40	6,34	T	36	36,0	INTERGENIC	-	-	2.50998
18	13077992	A	G	R	29	4,25	A	28	28,0	INTERGENIC	-	-	2.6933
18	13079188	C	T	Y	26	4,22	C	33	33,0	INTERGENIC	-	-	2.4537
18	13081370	G	T	K	19	5,14	G	17	15,2	INTERGENIC	-	-	0.514888
18	13081691	A	T	W	27	6,21	A	30	30,0	INTERGENIC	-	-	1.6101
18	13082653	T	A	W	32	7,25	T	39	39,0	INTERGENIC	-	-	1.64636
18	13084181	C	T	Y	33	15,18	C	32	32,0	INTERGENIC	-	-	0.273129
18	13084222	C	T	Y	29	15,14	C	28	28,0	INTERGENIC	-	-	0.148329
18	13084246	G	A	R	29	17,12	G	30	30,0	INTERGENIC	-	-	0.0686264
18	13084391	C	T	Y	23	6,17	C	35	35,0	INTERGENIC	-	-	1.2479
18	13084665	T	C	Y	23	5,18	T	30	30,0	INTERGENIC	-	-	1.66073
18	13085012	T	A	W	18	4,14	T	28	28,0	INTERGENIC	-	-	1.6101
18	13085877	G	C	S	29	8,21	G	42	42,0	INTERGENIC	-	-	1.12637
18	13086081	C	G	S	23	6,17	C	37	37,0	INTERGENIC	-	-	1.2479
18	13086153	T	A	W	24	6,18	T	35	35,0	INTERGENIC	-	-	1.3424
18	13086678	G	A	R	25	2,23	G	30	30,0	INTERGENIC	-	-	3.72833
18	13086708	C	T	Y	32	3,29	C	35	35,0	INTERGENIC	-	-	3.45792
18	13086920	A	G	R	32	5,27	A	39	38,1	INTERGENIC	-	-	2.07315
18	13087054	A	T	W	31	6,25	A	34	34,0	INTERGENIC	-	-	1.9296
18	13087288	G	T	K	20	5,15	G	29	29,0	INTERGENIC	-	-	1.3424
18	13087294	T	C	Y	18	5,13	T	30	30,0	INTERGENIC	-	-	1.11155
18	13087621	C	T	Y	33	8,25	C	35	35,0	INTERGENIC	-	-	1.41158
18	13087728	G	T	G	36	34,2	K	39	30,9	INTERGENIC	-	-	0.000934146
18	13088065	C	T	Y	28	3,25	C	41	41,0	INTERGENIC	-	-	3.20985
18	13088164	C	A	M	28	4,24	C	36	36,0	INTERGENIC	-	-	2.61722
18	13088326	C	T	T	36	2,34	C	19	19,0	INTERGENIC	-	-	4.25067
18	13088431	G	A	R	30	4,26	G	17	17,0	INTERGENIC	-	-	2.76589
18	13088813	A	G	R	27	9,18	A	45	45,0	INTERGENIC	-	-	0.744936
18	13089139	A	G	R	31	9,22	A	35	35,0	INTERGENIC	-	-	1.01831
18	13089352	G	A	R	28	7,21	G	40	40,0	INTERGENIC	-	-	1.3424
18	13090053	A	T	W	36	6,30	A	30	30,0	INTERGENIC	-	-	2.27336
18	13090759	G	A	R	23	4,19	G	27	27,0	INTERGENIC	-	-	2.17623
18	13091192	C	T	T	22	1,21	C	39	39,0	INTERGENIC	-	-	4.48289
18	13091503	C	T	Y	15	1,14	C	33	33,0	INTERGENIC	-	-	4.00644
18	13094381	G	C	S	14	5,9	G	27	27,0	INTERGENIC	-	-	0.62108
18	13094987	C	A	M	22	5,17	C	30	30,0	INTERGENIC	-	-	1.5585
18	13096155	C	A	M	28	4,24	C	38	38,0	INTERGENIC	-	-	2.61722
18	13096469	T	G	G	20	1,19	T	37	37,0	INTERGENIC	-	-	4.37717
18	13097411	T	A	W	17	4,13	T	26	26,0	INTERGENIC	-	-	1.47927
18	13098163	T	G	K	18	4,14	T	37	37,0	INTERGENIC	-	-	1.6101
18	13098839	C	A	M	30	6,24	C	22	22,0	INTERGENIC	-	-	1.85364
18	13099702	A	T	W	30	7,23	A	50	50,0	INTERGENIC	-	-	1.49833
18	13100221	G	A	R	29	5,24	G	36	36,0	INTERGENIC	-	-	2.19604
18	13101920	C	T	Y	24	8,16	C	24	24,0	INTERGENIC	-	-	0.744936
18	13102611	A	G	R	34	5,29	A	22	22,0	INTERGENIC	-	-	2.5537
18	13102620	T	C	Y	32	5,27	T	22	22,0	INTERGENIC	-	-	2.41904
18	13103057	G	C	S	21	5,16	G	40	40,0	INTERGENIC	-	-	1.45237
18	13103725	C	T	Y	42	5,37	C	36	36,0	INTERGENIC	-	-	3.00149
18	13103975	C	T	Y	31	3,28	C	25	25,0	INTERGENIC	-	-	3.40061
18	13104788	A	G	R	27	5,22	A	25	25,0	INTERGENIC	-	-	2.03175
18	13106187	A	G	R	19	3,16	A	15	15,0	INTERGENIC	-	-	2.39556
18	13106618	A	G	R	20	3,17	A	26	25,1	INTERGENIC	-	-	1.99123
18	13107074	G	A	R	24	3,21	G	34	34,0	INTERGENIC	-	-	2.90145
18	13108569	T	C	C	28	1,27	T	29	29,0	INTERGENIC	-	-	4.71632
18	13109443	T	C	Y	22	5,17	T	41	41,0	INTERGENIC	-	-	1.5585
18	13111410	T	C	Y	32	4,28	T	24	24,0	INTERGENIC	-	-	2.90145
18	13111727	C	A	A	22	1,21	C	42	41,1	INTERGENIC	-	-	3.951
18	13112035	T	G	K	32	6,26	T	32	31,1	INTERGENIC	-	-	1.64636
18	13113025	C	T	Y	22	7,15	C	30	29,1	INTERGENIC	-	-	0.648745
18	13113092	C	T	Y	24	7,17	C	29	29,0	INTERGENIC	-	-	1.0087
18	13113554	C	T	Y	24	4,20	C	29	29,0	INTERGENIC	-	-	2.27336
18	13113838	C	A	M	28	5,23	C	30	30,0	INTERGENIC	-	-	2.11555
18	13116377	T	C	Y	9	1,8	T	15	14,1	INTERGENIC	-	-	2.12579
18	13116558	T	C	Y	25	6,19	T	32	32,0	INTERGENIC	-	-	1.43431
18	13119756	G	C	S	36	5,31	G	28	28,0	INTERGENIC	-	-	2.67837
18	13121252	T	A	W	40	6,34	T	32	32,0	INTERGENIC	-	-	2.50998
18	13121342	C	T	Y	38	6,32	C	30	30,0	INTERGENIC	-	-	2.39556
18	13123305	T	C	Y	19	3,16	T	23	23,0	INTERGENIC	-	-	2.39556
18	13123918	C	T	Y	28	3,25	C	23	23,0	INTERGENIC	-	-	3.20985
18	13126043	G	A	R	29	6,23	G	31	31,0	INTERGENIC	-	-	1.77511
18	13128078	A	G	R	20	4,16	A	30	30,0	INTERGENIC	-	-	1.85364
18	13147446	T	C	Y	24	7,17	T	33	33,0	INTERGENIC	-	-	1.0087
18	13147453	T	C	Y	23	6,17	T	34	34,0	INTERGENIC	-	-	1.2479
18	13147471	T	G	K	22	6,16	T	30	30,0	INTERGENIC	-	-	1.15096
18	13147501	G	A	R	25	5,20	G	28	28,0	INTERGENIC	-	-	1.85364
18	13147526	A	C	M	24	4,20	A	30	30,0	INTERGENIC	-	-	2.27336
18	13147569	C	T	Y	25	4,21	C	30	30,0	INTERGENIC	-	-	2.36576
18	13147611	C	T	Y	28	3,25	C	28	28,0	INTERGENIC	-	-	3.20985
18	13148442	C	T	Y	25	6,19	C	28	28,0	INTERGENIC	-	-	1.43431
18	13148514	A	C	M	24	5,19	A	30	30,0	INTERGENIC	-	-	1.75908
18	13148744	A	G	R	26	4,22	A	24	24,0	INTERGENIC	-	-	2.4537
18	13148796	G	A	R	26	6,20	G	27	27,0	INTERGENIC	-	-	1.52356
18	13150357	C	G	S	33	9,24	C	28	28,0	INTERGENIC	-	-	1.15096
18	13150364	T	A	W	31	10,21	T	30	30,0	INTERGENIC	-	-	0.80698
18	13152495	C	T	Y	30	4,26	C	24	24,0	INTERGENIC	-	-	2.76589
18	13152566	G	A	R	34	6,28	G	30	30,0	INTERGENIC	-	-	2.14275
18	13152758	C	T	Y	37	6,31	C	36	36,0	INTERGENIC	-	-	2.33547
18	13152839	A	T	W	33	6,27	A	34	34,0	INTERGENIC	-	-	2.07407
18	13152849	G	C	S	32	6,26	G	36	36,0	INTERGENIC	-	-	2.00305
18	13152975	C	T	Y	25	5,20	C	37	37,0	INTERGENIC	-	-	1.85364
18	13153715	C	T	Y	18	3,15	C	35	35,0	INTERGENIC	-	-	2.27336
18	13153883	C	T	T	22	1,21	C	41	41,0	INTERGENIC	-	-	4.48289
18	13154759	G	T	K	37	9,28	G	22	22,0	INTERGENIC	-	-	1.40397
18	13155676	G	C	S	24	8,16	G	28	28,0	INTERGENIC	-	-	0.744936
18	13156344	G	C	S	22	6,16	G	41	41,0	INTERGENIC	-	-	1.15096
18	13156363	C	T	Y	23	4,19	C	42	42,0	INTERGENIC	-	-	2.17623
18	13156853	C	A	M	23	3,20	C	27	27,0	INTERGENIC	-	-	2.81246
18	13157943	T	C	Y	23	4,19	T	28	28,0	INTERGENIC	-	-	2.17623
18	13159234	T	G	K	22	9,13	T	11	11,0	INTERGENIC	-	-	0.407548
18	13159251	T	A	W	23	4,19	T	12	12,0	INTERGENIC	-	-	2.17623
18	13159333	G	A	R	29	5,24	G	19	19,0	INTERGENIC	-	-	2.19604
18	13159416	G	A	R	30	8,22	G	26	26,0	INTERGENIC	-	-	1.19973
18	13159629	G	A	R	34	7,27	G	34	34,0	INTERGENIC	-	-	1.78648
18	13160592	A	T	W	31	6,25	A	29	29,0	INTERGENIC	-	-	1.9296
18	13161371	T	C	Y	30	5,25	T	19	19,0	INTERGENIC	-	-	2.27336
18	13161615	C	T	Y	25	5,20	C	33	33,0	INTERGENIC	-	-	1.85364
18	13164094	A	G	R	24	3,21	A	29	29,0	INTERGENIC	-	-	2.90145
18	13164562	A	G	G	27	1,26	A	31	31,0	INTERGENIC	-	-	4.68406
18	13166596	A	G	R	33	10,23	A	25	25,0	INTERGENIC	-	-	0.930346
18	13166631	T	G	K	29	9,20	T	26	26,0	INTERGENIC	-	-	0.882541
18	13167304	T	C	Y	22	6,16	T	40	40,0	INTERGENIC	-	-	1.15096
18	13167891	G	A	R	25	3,22	G	36	36,0	INTERGENIC	-	-	2.9853
18	13168022	A	G	R	18	2,16	A	33	33,0	INTERGENIC	-	-	3.13915
18	13171009	T	G	K	28	7,21	T	36	36,0	INTERGENIC	-	-	1.3424
18	13171475	G	A	R	14	2,12	G	24	24,0	INTERGENIC	-	-	2.61722
18	13171513	A	G	R	19	2,17	A	31	31,0	INTERGENIC	-	-	3.24378
18	13171771	T	G	K	27	10,17	T	28	28,0	INTERGENIC	-	-	0.559759
18	13171926	T	G	K	25	10,15	T	31	31,0	INTERGENIC	-	-	0.439877
18	13172064	T	G	K	31	6,25	T	36	36,0	INTERGENIC	-	-	1.9296
18	13172248	G	T	K	22	3,19	G	26	26,0	INTERGENIC	-	-	2.71788
18	13172319	G	A	R	22	4,18	G	26	26,0	INTERGENIC	-	-	2.07407
18	13172346	G	C	S	20	3,17	G	28	28,0	INTERGENIC	-	-	2.50998
18	13172365	A	G	R	19	4,15	A	27	27,0	INTERGENIC	-	-	1.73486
18	13172433	T	C	Y	19	5,14	T	25	25,0	INTERGENIC	-	-	1.2287
18	13172440	T	G	K	22	6,16	T	25	25,0	INTERGENIC	-	-	1.15096
18	13172546	C	T	Y	20	5,15	C	31	31,0	INTERGENIC	-	-	1.3424
18	13172586	G	T	K	25	5,20	G	33	33,0	INTERGENIC	-	-	1.85364
18	13179278	C	A	M	22	7,15	C	28	28,0	INTERGENIC	-	-	0.833524
18	13179336	C	A	M	27	4,23	C	29	29,0	INTERGENIC	-	-	2.53744
18	13179490	T	C	Y	23	6,17	T	34	34,0	INTERGENIC	-	-	1.2479
18	13179515	T	G	K	21	7,14	T	36	36,0	INTERGENIC	-	-	0.744936
18	13179574	A	C	M	27	6,21	A	32	32,0	INTERGENIC	-	-	1.6101
18	13179580	A	T	W	26	6,20	A	34	34,0	INTERGENIC	-	-	1.52356
18	13179626	A	T	W	22	4,18	A	40	40,0	INTERGENIC	-	-	2.07407
18	13179650	C	T	Y	26	4,22	C	39	39,0	INTERGENIC	-	-	2.4537
18	13179820	G	A	R	21	4,17	G	29	29,0	INTERGENIC	-	-	1.96663
18	13180225	A	T	W	9	4,5	A	20	20,0	INTERGENIC	-	-	0.299373
18	13180248	T	C	Y	12	3,9	T	25	25,0	INTERGENIC	-	-	1.3424
18	13180299	C	T	Y	17	3,14	C	28	28,0	INTERGENIC	-	-	2.14275
18	13180358	T	A	W	19	4,15	T	31	31,0	INTERGENIC	-	-	1.73486
18	13180426	C	T	Y	26	5,21	C	35	35,0	INTERGENIC	-	-	1.94449
18	13180481	T	C	Y	26	3,23	T	30	30,0	INTERGENIC	-	-	3.06441
18	13180501	G	A	R	27	3,24	G	32	32,0	INTERGENIC	-	-	3.13915
18	13180627	G	C	S	33	7,26	G	29	29,0	INTERGENIC	-	-	1.7174
18	13180766	A	G	R	33	8,25	A	39	39,0	INTERGENIC	-	-	1.41158
18	13180776	T	C	Y	34	9,25	T	40	40,0	INTERGENIC	-	-	1.21585
18	13180923	A	T	W	33	8,25	A	37	37,0	INTERGENIC	-	-	1.41158
18	13181161	C	G	S	12	4,8	C	13	13,0	INTERGENIC	-	-	0.744936
18	13181880	G	A	R	39	6,33	G	32	31,1	INTERGENIC	-	-	2.03286
18	13182041	T	C	Y	31	5,26	T	27	27,0	INTERGENIC	-	-	2.34765
18	13182106	A	G	R	36	8,28	A	32	32,0	INTERGENIC	-	-	1.6101
18	13182128	T	C	Y	30	7,23	T	38	38,0	INTERGENIC	-	-	1.49833
18	13182293	G	A	R	29	5,24	G	37	37,0	INTERGENIC	-	-	2.19604
18	13182322	T	C	Y	22	4,18	T	43	43,0	INTERGENIC	-	-	2.07407
18	13182478	A	G	R	11	5,6	A	33	33,0	INTERGENIC	-	-	0.273129
18	13182580	A	G	R	15	7,8	A	28	28,0	INTERGENIC	-	-	0.2441
18	13182661	T	G	K	36	11,25	T	28	28,0	INTERGENIC	-	-	0.913614
18	13183101	A	C	M	16	5,11	A	22	22,0	INTERGENIC	-	-	0.868837
18	13183156	G	A	R	29	8,21	G	28	28,0	INTERGENIC	-	-	1.12637
18	13183375	G	T	K	25	5,20	G	26	26,0	INTERGENIC	-	-	1.85364
18	13183610	T	G	K	30	8,22	T	27	27,0	INTERGENIC	-	-	1.19973
18	13183670	A	G	R	41	9,32	A	27	27,0	INTERGENIC	-	-	1.63835
18	13183777	A	T	W	32	3,29	A	32	32,0	INTERGENIC	-	-	3.45792
18	13184006	A	G	R	28	4,24	A	34	34,0	INTERGENIC	-	-	2.61722
18	13184051	T	C	Y	25	3,22	T	33	33,0	INTERGENIC	-	-	2.9853
18	13185093	C	T	Y	32	9,23	C	34	34,0	INTERGENIC	-	-	1.08509
18	13185141	C	T	Y	32	6,26	C	34	34,0	INTERGENIC	-	-	2.00305
18	13185182	C	T	Y	28	6,22	C	30	30,0	INTERGENIC	-	-	1.69394
18	13185275	C	T	Y	29	5,24	C	31	31,0	INTERGENIC	-	-	2.19604
18	13185287	C	T	Y	30	6,24	C	25	25,0	INTERGENIC	-	-	1.85364
18	13185311	T	C	Y	30	5,25	T	30	30,0	INTERGENIC	-	-	2.27336
18	13185337	T	C	Y	30	4,26	T	27	27,0	INTERGENIC	-	-	2.76589
18	13185381	C	T	Y	24	4,20	C	26	26,0	INTERGENIC	-	-	2.27336
18	13185391	T	C	Y	23	4,19	T	26	26,0	INTERGENIC	-	-	2.17623
18	13185449	G	A	R	24	4,20	G	31	31,0	INTERGENIC	-	-	2.27336
18	13185538	G	T	K	25	4,21	G	40	40,0	INTERGENIC	-	-	2.36576
18	13185568	T	C	Y	26	4,22	T	39	39,0	INTERGENIC	-	-	2.4537
18	13185584	T	C	Y	22	2,20	T	39	39,0	INTERGENIC	-	-	3.51246
18	13185984	A	C	M	17	3,14	A	32	32,0	INTERGENIC	-	-	2.14275
18	13186343	A	G	R	38	8,30	A	25	25,0	INTERGENIC	-	-	1.73486
18	13188541	G	C	S	26	2,24	G	26	26,0	INTERGENIC	-	-	3.79109
18	13188950	T	C	Y	23	7,16	T	37	37,0	INTERGENIC	-	-	0.921586
18	13189458	G	A	R	28	5,23	G	42	42,0	INTERGENIC	-	-	2.11555
18	13189554	C	T	Y	23	5,18	C	37	37,0	INTERGENIC	-	-	1.66073
18	13190102	T	C	Y	19	4,15	T	23	23,0	INTERGENIC	-	-	1.73486
18	13191408	T	G	K	24	4,20	T	30	30,0	INTERGENIC	-	-	2.27336
18	13193100	G	A	R	28	6,22	G	27	27,0	INTERGENIC	-	-	1.69394
18	13194190	C	G	S	25	8,17	C	26	26,0	INTERGENIC	-	-	0.822469
18	13194647	G	T	K	25	4,21	G	29	29,0	INTERGENIC	-	-	2.36576
18	13195681	G	T	K	29	8,21	G	32	32,0	INTERGENIC	-	-	1.12637
18	13197919	T	C	Y	37	7,30	T	45	45,0	INTERGENIC	-	-	1.98231
18	13198487	T	A	W	26	4,22	T	40	40,0	INTERGENIC	-	-	2.4537
18	13199563	G	A	R	22	3,19	G	29	29,0	INTERGENIC	-	-	2.71788
18	13199748	A	G	R	31	3,28	A	30	30,0	INTERGENIC	-	-	3.40061
18	13200230	T	C	Y	33	7,26	T	22	22,0	INTERGENIC	-	-	1.7174
18	13200270	T	A	W	34	8,26	T	26	26,0	INTERGENIC	-	-	1.47927
18	13200727	C	A	M	29	9,20	C	34	34,0	INTERGENIC	-	-	0.882541
18	13200762	G	C	S	26	8,18	G	29	29,0	INTERGENIC	-	-	0.899644
18	13201286	G	A	R	31	7,24	G	31	31,0	INTERGENIC	-	-	1.57334
18	13201682	C	T	Y	23	10,13	C	30	30,0	INTERGENIC	-	-	0.326327
18	13202337	G	T	K	18	2,16	G	26	26,0	INTERGENIC	-	-	3.13915
18	13202570	C	T	Y	20	3,17	C	28	28,0	INTERGENIC	-	-	2.50998
18	13202816	T	C	Y	25	3,22	T	35	35,0	INTERGENIC	-	-	2.9853
18	13202851	G	C	S	28	4,24	G	36	36,0	INTERGENIC	-	-	2.61722
18	13203706	T	C	Y	31	5,26	T	38	38,0	INTERGENIC	-	-	2.34765
18	13203715	C	T	Y	28	4,24	C	40	40,0	INTERGENIC	-	-	2.61722
18	13203990	G	T	K	40	9,31	G	33	33,0	INTERGENIC	-	-	1.58155
18	13204001	T	G	K	40	9,31	T	32	32,0	INTERGENIC	-	-	1.58155
18	13204175	T	C	Y	30	5,25	T	26	26,0	INTERGENIC	-	-	2.27336
18	13204668	C	T	Y	28	8,20	C	28	28,0	INTERGENIC	-	-	1.0518
18	13204698	C	T	Y	25	7,18	C	26	26,0	INTERGENIC	-	-	1.09455
18	13204771	A	T	W	22	7,15	A	25	25,0	DOWNSTREAM	-	ENSMUST00000083216	0.833524
18	13204873	A	G	R	33	8,25	A	34	34,0	DOWNSTREAM	-	ENSMUST00000083216	1.41158
18	13205007	A	G	R	29	6,23	A	28	28,0	DOWNSTREAM	-	ENSMUST00000083216	1.77511
18	13205032	A	T	W	26	4,22	A	31	31,0	DOWNSTREAM	-	ENSMUST00000083216	2.4537
18	13205110	G	A	R	25	2,23	G	29	29,0	DOWNSTREAM	-	ENSMUST00000083216	3.72833
18	13205234	A	G	R	7	2,5	A	16	16,0	DOWNSTREAM	-	ENSMUST00000083216	1.0518
18	13205243	C	T	Y	6	2,4	C	19	19,0	DOWNSTREAM	-	ENSMUST00000083216	0.744936
18	13205585	A	G	R	7	4,3	A	25	25,0	DOWNSTREAM	-	ENSMUST00000083216	0.0817883
18	13205627	T	A	W	9	4,5	T	27	27,0	DOWNSTREAM	-	ENSMUST00000083216	0.299373
18	13205634	T	C	Y	9	4,5	T	25	25,0	DOWNSTREAM	-	ENSMUST00000083216	0.299373
18	13205640	G	A	R	9	4,5	G	22	22,0	DOWNSTREAM	-	ENSMUST00000083216	0.299373
18	13205790	T	C	Y	9	4,5	T	31	31,0	DOWNSTREAM	-	ENSMUST00000083216	0.299373
18	13205913	C	T	Y	11	3,8	C	33	33,0	DOWNSTREAM	-	ENSMUST00000083216	1.15096
18	13205920	G	A	R	13	4,9	G	31	31,0	DOWNSTREAM	-	ENSMUST00000083216	0.899644
18	13206016	C	T	Y	8	3,5	C	29	29,0	DOWNSTREAM	-	ENSMUST00000083216	0.53948
18	13206499	G	C	S	11	8,3	G	26	26,0	DOWNSTREAM	-	ENSMUST00000083216	0.00853528
18	13209771	T	C	Y	30	7,23	T	39	39,0	EXON	-	ENSMUST00000083216	1.49833
18	13209815	G	T	K	26	5,21	G	36	36,0	UPSTREAM	-	ENSMUST00000083216	1.94449
18	13209926	C	T	Y	17	7,10	C	37	37,0	UPSTREAM	-	ENSMUST00000083216	0.39841
18	13210422	T	C	Y	23	4,19	T	33	33,0	UPSTREAM	-	ENSMUST00000083216	2.17623
18	13210517	G	A	R	17	3,14	G	30	30,0	UPSTREAM	-	ENSMUST00000083216	2.14275
18	13210525	C	T	Y	18	3,15	C	31	31,0	UPSTREAM	-	ENSMUST00000083216	2.27336
18	13210551	T	C	Y	18	3,15	T	27	27,0	UPSTREAM	-	ENSMUST00000083216	2.27336
18	13210587	C	T	Y	18	5,13	C	30	30,0	UPSTREAM	-	ENSMUST00000083216	1.11155
18	13214765	G	A	R	30	7,23	G	24	24,0	UPSTREAM	-	ENSMUST00000083216	1.49833
18	13215240	A	G	R	29	7,22	A	34	34,0	INTERGENIC	-	-	1.42134
18	13215316	C	A	M	23	4,19	C	23	23,0	INTERGENIC	-	-	2.17623
18	13215603	G	T	T	34	2,32	G	20	20,0	INTERGENIC	-	-	4.17763
18	13216021	G	C	S	32	6,26	G	34	34,0	INTERGENIC	-	-	2.00305
18	13216148	C	T	Y	22	6,16	C	30	30,0	INTERGENIC	-	-	1.15096
18	13216525	C	G	S	20	2,18	C	29	29,0	INTERGENIC	-	-	3.34032
18	13216689	G	A	R	25	3,22	G	25	25,0	INTERGENIC	-	-	2.9853
18	13216846	A	T	W	33	8,25	A	19	19,0	INTERGENIC	-	-	1.41158
18	13218490	T	C	Y	31	7,24	T	28	28,0	INTERGENIC	-	-	1.57334
18	13218797	C	T	Y	27	7,20	C	23	23,0	INTERGENIC	-	-	1.26155
18	13219086	A	G	R	21	2,19	A	25	25,0	INTERGENIC	-	-	3.42962
18	13219527	T	C	Y	19	4,15	T	30	30,0	INTERGENIC	-	-	1.73486
18	13220703	A	C	M	25	6,19	A	20	20,0	INTERGENIC	-	-	1.43431
18	13221046	T	C	Y	21	3,18	T	29	29,0	INTERGENIC	-	-	2.61722
18	13221241	C	T	Y	24	5,19	C	31	31,0	INTERGENIC	-	-	1.75908
18	13221302	C	T	Y	31	5,26	C	28	28,0	INTERGENIC	-	-	2.34765
18	13221352	T	A	W	32	4,28	T	36	36,0	INTERGENIC	-	-	2.90145
18	13221401	C	T	Y	28	4,24	C	31	31,0	INTERGENIC	-	-	2.61722
18	13221839	T	A	A	31	2,29	T	33	33,0	INTERGENIC	-	-	4.05281
18	13223597	C	A	M	38	4,34	C	31	31,0	INTERGENIC	-	-	3.24378
18	13224490	G	A	R	30	3,27	G	35	35,0	INTERGENIC	-	-	3.34032
18	13224851	T	C	Y	27	6,21	T	33	33,0	INTERGENIC	-	-	1.6101
18	13224878	A	G	R	26	5,21	A	39	39,0	INTERGENIC	-	-	1.94449
18	13226631	T	G	K	27	5,22	T	33	33,0	INTERGENIC	-	-	2.03175
18	13226816	A	G	R	34	6,28	A	37	37,0	INTERGENIC	-	-	2.14275
18	13227154	T	C	Y	22	3,19	T	50	50,0	INTERGENIC	-	-	2.71788
18	13227244	G	A	R	20	5,15	G	44	44,0	INTERGENIC	-	-	1.3424
18	13228247	G	A	R	28	7,21	G	42	42,0	INTERGENIC	-	-	1.3424
18	13228331	C	T	Y	30	4,26	C	27	27,0	INTERGENIC	-	-	2.76589
18	13228409	G	A	R	21	2,19	G	26	26,0	INTERGENIC	-	-	3.42962
18	13228466	T	C	Y	18	2,16	T	23	23,0	INTERGENIC	-	-	3.13915
18	13229066	T	C	Y	31	3,28	T	28	28,0	INTERGENIC	-	-	3.40061
18	13229083	A	G	G	30	2,28	A	31	31,0	INTERGENIC	-	-	4.00644
18	13229982	A	G	R	26	8,18	A	30	30,0	INTERGENIC	-	-	0.899644
18	13231276	T	C	Y	25	5,20	T	23	23,0	INTERGENIC	-	-	1.85364
18	13232485	C	T	Y	28	5,23	C	48	48,0	INTERGENIC	-	-	2.11555
18	13233214	A	T	W	27	7,20	A	36	36,0	INTERGENIC	-	-	1.26155
18	13233536	G	T	K	22	4,18	G	37	36,1	INTERGENIC	-	-	1.75341
18	13233599	G	A	R	19	4,15	G	43	43,0	INTERGENIC	-	-	1.73486
18	13233945	T	G	K	27	6,21	T	26	26,0	INTERGENIC	-	-	1.6101
18	13234093	T	C	Y	29	9,20	T	37	37,0	INTERGENIC	-	-	0.882541
18	13234167	G	A	R	30	8,22	G	26	26,0	INTERGENIC	-	-	1.19973
18	13234914	C	T	T	29	1,28	C	27	27,0	INTERGENIC	-	-	4.74652
18	13235506	T	C	Y	16	3,13	T	30	30,0	INTERGENIC	-	-	2.00305
18	13235689	C	T	Y	27	3,24	C	27	27,0	INTERGENIC	-	-	3.13915
18	13236375	T	C	Y	23	4,19	T	28	28,0	INTERGENIC	-	-	2.17623
18	13236814	T	C	Y	25	5,20	T	37	37,0	INTERGENIC	-	-	1.85364
18	13236970	A	G	R	23	3,20	A	45	45,0	INTERGENIC	-	-	2.81246
18	13237337	T	C	C	31	2,29	T	25	25,0	INTERGENIC	-	-	4.05281
18	13237420	G	T	K	31	7,24	G	33	33,0	INTERGENIC	-	-	1.57334
18	13237561	T	C	Y	40	8,32	T	27	27,0	INTERGENIC	-	-	1.85364
18	13237712	T	G	K	35	9,26	T	38	38,0	INTERGENIC	-	-	1.27968
18	13237952	T	G	K	33	8,25	T	35	35,0	INTERGENIC	-	-	1.41158
18	13238002	G	T	K	28	6,22	G	38	38,0	INTERGENIC	-	-	1.69394
18	13238021	T	G	K	27	7,20	T	41	41,0	INTERGENIC	-	-	1.26155
18	13238285	C	T	Y	28	5,23	C	34	34,0	INTERGENIC	-	-	2.11555
18	13238973	G	A	R	30	4,26	G	25	25,0	INTERGENIC	-	-	2.76589
18	13239134	C	A	M	21	4,17	C	38	38,0	INTERGENIC	-	-	1.96663
18	13239262	G	C	S	29	10,19	G	33	33,0	INTERGENIC	-	-	0.682894
18	13239308	T	C	Y	26	9,17	T	34	34,0	INTERGENIC	-	-	0.67601
18	13239457	T	G	K	21	4,17	T	32	32,0	INTERGENIC	-	-	1.96663
18	13239562	C	T	Y	31	9,22	C	27	27,0	INTERGENIC	-	-	1.01831
18	13239753	C	T	Y	22	7,15	C	28	28,0	INTERGENIC	-	-	0.833524
18	13239784	T	C	Y	14	8,6	T	25	25,0	INTERGENIC	-	-	0.0817883
18	13239935	G	C	S	24	5,19	G	36	36,0	INTERGENIC	-	-	1.75908
18	13240112	T	C	Y	18	6,12	T	36	36,0	INTERGENIC	-	-	0.744936
18	13241033	C	T	Y	22	5,17	C	24	24,0	INTERGENIC	-	-	1.5585
18	13241126	A	G	R	25	7,18	A	18	18,0	INTERGENIC	-	-	1.09455
18	13242214	T	A	W	8	3,5	T	23	23,0	INTERGENIC	-	-	0.53948
18	13242432	C	T	Y	26	6,20	C	31	31,0	INTERGENIC	-	-	1.52356
18	13242574	A	C	M	20	7,13	A	41	41,0	INTERGENIC	-	-	0.656359
18	13242641	C	G	S	22	7,15	C	36	36,0	INTERGENIC	-	-	0.833524
18	13242860	G	A	R	21	2,19	G	28	28,0	INTERGENIC	-	-	3.42962
18	13243037	T	A	W	22	4,18	T	33	33,0	INTERGENIC	-	-	2.07407
18	13243678	T	C	Y	16	5,11	T	23	23,0	INTERGENIC	-	-	0.868837
18	13243743	T	C	Y	12	5,7	T	35	35,0	INTERGENIC	-	-	0.382084
18	13243773	A	G	R	12	6,6	A	38	38,0	INTERGENIC	-	-	0.176777
18	13244569	A	G	R	18	4,14	A	35	35,0	INTERGENIC	-	-	1.6101
18	13244635	C	T	T	22	1,21	C	45	45,0	INTERGENIC	-	-	4.48289
18	13245124	T	C	Y	32	9,23	T	28	28,0	INTERGENIC	-	-	1.08509
18	13245477	G	A	R	15	1,14	G	35	35,0	INTERGENIC	-	-	4.00644
18	13245576	G	A	A	11	0,11	G	20	20,0	INTERGENIC	-	-	5.65685
18	13245867	T	C	Y	33	11,22	T	33	33,0	INTERGENIC	-	-	0.744936
18	13246108	T	C	Y	11	3,8	T	30	30,0	INTERGENIC	-	-	1.15096
18	13246487	G	A	A	30	1,29	G	34	34,0	INTERGENIC	-	-	4.77484
18	13246724	A	G	R	29	5,24	A	42	42,0	INTERGENIC	-	-	2.19604
18	13247135	T	C	Y	41	5,36	T	34	34,0	INTERGENIC	-	-	2.95235
18	13247356	G	A	A	22	1,21	G	29	29,0	INTERGENIC	-	-	4.48289
18	13248429	G	A	R	31	9,22	G	36	36,0	INTERGENIC	-	-	1.01831
18	13248719	A	G	R	32	4,28	A	34	34,0	INTERGENIC	-	-	2.90145
18	13248733	A	G	R	28	4,24	A	34	34,0	INTERGENIC	-	-	2.61722
18	13248742	A	T	W	27	4,23	A	35	35,0	INTERGENIC	-	-	2.53744
18	13248769	C	T	Y	22	4,18	C	32	32,0	INTERGENIC	-	-	2.07407
18	13248894	C	T	Y	27	4,23	C	30	30,0	INTERGENIC	-	-	2.53744
18	13251177	A	C	M	23	6,17	A	39	39,0	INTERGENIC	-	-	1.2479
18	13251230	A	G	R	30	8,22	A	40	40,0	INTERGENIC	-	-	1.19973
18	13251315	G	C	S	26	5,21	G	33	33,0	INTERGENIC	-	-	1.94449
18	13252244	T	C	Y	27	5,22	T	30	30,0	INTERGENIC	-	-	2.03175
18	13252332	T	C	Y	22	5,17	T	29	29,0	INTERGENIC	-	-	1.5585
18	13252798	C	T	Y	21	6,15	C	34	34,0	INTERGENIC	-	-	1.0518
18	13253036	T	C	Y	27	7,20	T	37	37,0	INTERGENIC	-	-	1.26155
18	13253124	T	C	Y	34	11,23	T	26	26,0	INTERGENIC	-	-	0.801345
18	13253285	C	T	Y	26	5,21	C	32	32,0	INTERGENIC	-	-	1.94449
18	13254437	T	C	Y	23	5,18	T	37	37,0	INTERGENIC	-	-	1.66073
18	13255891	A	G	R	26	5,21	A	30	30,0	INTERGENIC	-	-	1.94449
18	13256186	T	G	K	21	4,17	T	27	27,0	INTERGENIC	-	-	1.96663
18	13256327	G	A	R	33	4,29	G	28	28,0	INTERGENIC	-	-	2.9648
18	13257633	G	A	R	25	5,20	G	32	32,0	INTERGENIC	-	-	1.85364
18	13257739	G	A	R	15	5,10	G	26	26,0	INTERGENIC	-	-	0.744936
18	13257781	C	A	M	16	5,11	C	29	29,0	INTERGENIC	-	-	0.868837
18	13258434	C	G	S	45	9,36	C	26	26,0	INTERGENIC	-	-	1.85364
18	13258562	G	A	R	36	6,30	G	31	31,0	INTERGENIC	-	-	2.27336
18	13258594	A	T	W	30	3,27	A	29	29,0	INTERGENIC	-	-	3.34032
18	13259351	C	T	Y	31	6,25	C	30	30,0	INTERGENIC	-	-	1.9296
18	13260629	A	G	R	29	9,20	A	23	23,0	INTERGENIC	-	-	0.882541
18	13261620	A	G	R	26	8,18	A	34	33,1	INTERGENIC	-	-	0.724105
18	13261646	G	A	R	26	7,19	G	36	36,0	INTERGENIC	-	-	1.1789
18	13261951	C	T	T	26	1,25	C	17	17,0	INTERGENIC	-	-	4.64952
18	13262203	G	A	R	21	2,19	G	26	26,0	INTERGENIC	-	-	3.42962
18	13263047	A	C	M	27	3,24	A	28	28,0	INTERGENIC	-	-	3.13915
18	13263742	G	A	R	26	4,22	G	38	38,0	INTERGENIC	-	-	2.4537
18	13263892	C	T	Y	13	3,10	C	28	28,0	INTERGENIC	-	-	1.52356
18	13264106	C	T	Y	21	4,17	C	28	28,0	INTERGENIC	-	-	1.96663
18	13264488	G	A	R	23	3,20	G	37	37,0	INTERGENIC	-	-	2.81246
18	13265437	C	T	Y	30	4,26	C	28	28,0	INTERGENIC	-	-	2.76589
18	13265790	C	T	Y	22	4,18	C	31	31,0	INTERGENIC	-	-	2.07407
18	13265932	G	T	K	32	3,29	G	32	32,0	INTERGENIC	-	-	3.45792
18	13265938	A	G	R	34	3,31	A	32	32,0	INTERGENIC	-	-	3.56442
18	13266322	T	G	K	23	5,18	T	33	33,0	INTERGENIC	-	-	1.66073
18	13266600	T	C	Y	26	6,20	T	34	34,0	INTERGENIC	-	-	1.52356
18	13266787	T	C	C	21	2,19	T	15	15,0	INTERGENIC	-	-	3.42962
18	13267672	T	G	K	25	10,15	T	35	35,0	INTERGENIC	-	-	0.439877
18	13267827	C	T	Y	35	9,26	C	38	38,0	INTERGENIC	-	-	1.27968
18	13267978	A	T	W	33	7,26	A	36	36,0	INTERGENIC	-	-	1.7174
18	13268000	A	G	R	36	9,27	A	39	39,0	INTERGENIC	-	-	1.3424
18	13268146	A	G	R	25	9,16	A	41	41,0	INTERGENIC	-	-	0.6074
18	13268181	T	C	Y	23	9,14	T	44	44,0	INTERGENIC	-	-	0.47269
18	13268217	C	A	M	28	9,19	C	45	45,0	INTERGENIC	-	-	0.813866
18	13268329	A	C	M	28	5,23	A	35	35,0	INTERGENIC	-	-	2.11555
18	13269318	C	A	A	25	1,24	C	42	42,0	INTERGENIC	-	-	4.61244
18	13269720	T	C	Y	35	9,26	T	32	32,0	INTERGENIC	-	-	1.27968
18	13270423	T	A	W	28	2,26	T	33	33,0	INTERGENIC	-	-	3.90527
18	13272420	C	A	M	27	3,24	C	39	39,0	INTERGENIC	-	-	3.13915
18	13273549	T	G	K	20	3,17	T	36	36,0	INTERGENIC	-	-	2.50998
18	13274004	C	T	Y	31	7,24	C	46	46,0	INTERGENIC	-	-	1.57334
18	13274932	C	T	Y	34	10,24	C	23	23,0	INTERGENIC	-	-	0.991372
18	13275894	A	G	R	31	6,25	A	26	26,0	INTERGENIC	-	-	1.9296
18	13277906	C	T	Y	18	5,13	C	33	33,0	INTERGENIC	-	-	1.11155
18	13278510	C	T	Y	31	11,20	C	41	41,0	INTERGENIC	-	-	0.63229
18	13278516	T	C	Y	31	10,21	T	41	41,0	INTERGENIC	-	-	0.80698
18	13280648	C	T	Y	27	2,25	C	27	27,0	INTERGENIC	-	-	3.84996
18	13281102	T	C	Y	27	9,18	T	34	34,0	INTERGENIC	-	-	0.744936
18	13281546	T	C	Y	19	4,15	T	18	18,0	INTERGENIC	-	-	1.73486
18	13281595	G	A	R	26	8,18	G	28	28,0	INTERGENIC	-	-	0.899644
18	13281801	G	A	R	38	7,31	G	38	38,0	INTERGENIC	-	-	2.04393
18	13282101	A	C	M	32	8,24	A	29	29,0	INTERGENIC	-	-	1.3424
18	13282886	T	A	W	37	7,30	T	40	40,0	INTERGENIC	-	-	1.98231
18	13283199	C	T	Y	27	2,25	C	33	33,0	INTERGENIC	-	-	3.84996
18	13283349	C	G	S	31	7,24	C	40	40,0	INTERGENIC	-	-	1.57334
18	13283398	G	C	S	32	8,24	G	40	40,0	INTERGENIC	-	-	1.3424
18	13283514	C	T	Y	32	7,25	C	37	37,0	INTERGENIC	-	-	1.64636
18	13284125	G	A	R	31	5,26	G	30	30,0	INTERGENIC	-	-	2.34765
18	13284269	G	A	R	36	5,31	G	35	35,0	INTERGENIC	-	-	2.67837
18	13284281	G	A	R	33	5,28	G	37	37,0	INTERGENIC	-	-	2.48769
18	13284362	T	A	W	42	7,35	T	38	38,0	INTERGENIC	-	-	2.27336
18	13284430	T	A	W	45	9,36	T	39	39,0	INTERGENIC	-	-	1.85364
18	13284523	A	G	R	21	6,15	A	35	35,0	INTERGENIC	-	-	1.0518
18	13284680	G	A	R	20	3,17	G	26	26,0	INTERGENIC	-	-	2.50998
18	13285095	C	T	Y	25	5,20	C	42	42,0	INTERGENIC	-	-	1.85364
18	13285138	C	T	Y	22	4,18	C	37	37,0	INTERGENIC	-	-	2.07407
18	13285298	T	A	W	23	7,16	T	43	43,0	INTERGENIC	-	-	0.921586
18	13285308	T	C	Y	25	7,18	T	40	40,0	INTERGENIC	-	-	1.09455
18	13285420	A	G	R	23	5,18	A	28	28,0	INTERGENIC	-	-	1.66073
18	13285495	T	C	Y	24	2,22	T	27	27,0	INTERGENIC	-	-	3.66127
18	13285621	G	A	R	28	10,18	G	26	26,0	INTERGENIC	-	-	0.62108
18	13286156	G	A	R	19	3,16	G	25	25,0	INTERGENIC	-	-	2.39556
18	13286348	G	A	R	24	3,21	G	31	31,0	INTERGENIC	-	-	2.90145
18	13287419	T	C	Y	23	7,16	T	32	32,0	INTERGENIC	-	-	0.921586
18	13288513	C	T	Y	33	8,25	C	30	30,0	INTERGENIC	-	-	1.41158
18	13288883	C	T	Y	20	5,15	C	37	37,0	INTERGENIC	-	-	1.3424
18	13288996	A	G	R	20	4,16	A	31	31,0	INTERGENIC	-	-	1.85364
18	13289068	G	T	K	19	3,16	G	30	30,0	INTERGENIC	-	-	2.39556
18	13289086	A	G	G	16	1,15	A	28	28,0	INTERGENIC	-	-	4.09667
18	13289095	A	T	T	18	1,17	A	25	25,0	INTERGENIC	-	-	4.25067
18	13289285	T	C	Y	26	8,18	T	19	19,0	INTERGENIC	-	-	0.899644
18	13289400	T	G	K	27	6,21	T	23	23,0	INTERGENIC	-	-	1.6101
18	13289414	T	C	Y	24	6,18	T	24	24,0	INTERGENIC	-	-	1.3424
18	13289443	A	G	R	23	6,17	A	22	22,0	INTERGENIC	-	-	1.2479
18	13289472	G	A	R	25	6,19	G	23	23,0	INTERGENIC	-	-	1.43431
18	13290169	A	G	R	31	6,25	A	46	46,0	INTERGENIC	-	-	1.9296
18	13290246	G	T	K	29	4,25	G	40	40,0	INTERGENIC	-	-	2.6933
18	13290339	C	T	Y	16	3,13	C	39	39,0	INTERGENIC	-	-	2.00305
18	13290560	C	T	Y	32	7,25	C	38	38,0	INTERGENIC	-	-	1.64636
18	13290572	G	A	R	29	6,23	G	36	36,0	INTERGENIC	-	-	1.77511
18	13290581	T	C	Y	30	6,24	T	37	37,0	INTERGENIC	-	-	1.85364
18	13290630	A	G	R	27	6,21	A	37	37,0	INTERGENIC	-	-	1.6101
18	13290700	C	G	S	14	7,7	C	28	28,0	INTERGENIC	-	-	0.176777
18	13290706	C	G	S	14	7,7	C	29	29,0	INTERGENIC	-	-	0.176777
18	13290841	C	G	S	24	6,18	C	35	35,0	INTERGENIC	-	-	1.3424
18	13290856	G	A	R	23	5,18	G	32	32,0	INTERGENIC	-	-	1.66073
18	13290964	G	A	R	24	7,17	G	27	27,0	INTERGENIC	-	-	1.0087
18	13291671	C	T	Y	29	9,20	C	32	32,0	INTERGENIC	-	-	0.882541
18	13291734	T	G	K	29	7,22	T	34	34,0	INTERGENIC	-	-	1.42134
18	13291743	A	G	R	31	9,22	A	35	35,0	INTERGENIC	-	-	1.01831
18	13291754	G	A	R	31	9,22	G	35	35,0	INTERGENIC	-	-	1.01831
18	13291889	A	T	W	31	5,26	A	39	39,0	INTERGENIC	-	-	2.34765
18	13291896	G	A	R	27	2,25	G	39	39,0	INTERGENIC	-	-	3.84996
18	13292164	T	G	K	28	3,25	T	32	32,0	INTERGENIC	-	-	3.20985
18	13292193	T	C	Y	31	3,28	T	34	34,0	INTERGENIC	-	-	3.40061
[truncated: 6,956 more rows]

## Sheet: Table S7
Table S7 Results of Indel-phenotype association analysis
#Chr	Pos	Ref	Alt	R03	Depth	AlleDp	R04	Depth	AlleDp	Effect	Codon_change	Gene_id	ED-Value
18	11422838	G	GCACACACACACA	GCACACACACACA,G	19	5,14	GCACACACACACA	21	0,21	INTERGENIC	-	-	0.00713932
18	11425553	C	CCTCTCTCTCTCTCT	CCTCTCTCTCTCTCT,C	11	2,9	CCTCTCTCTCTCTCT	7	0,7	INTERGENIC	-	-	0.00112399
18	11427791	A	AG	AG,A	19	5,14	AG	26	0,26	INTERGENIC	-	-	0.00713932
18	11432577	C	CAAA	C,CAAA	19	4,15	CAAA	20	0,20	INTERGENIC	-	-	0.00233941
18	11434793	T	TA	T,TA	10	3,7	TA	12	0,12	INTERGENIC	-	-	0.0137462
18	11435307	CA	C	CA,C	20	5,15	C	24	0,24	INTERGENIC	-	-	0.00552427
18	11440345	CACAT	C	CACAT,C	16	5,11	C	22	0,22	INTERGENIC	-	-	0.0168587
18	11442095	T	TGAC	T,TGAC	24	3,21	TGAC	38	0,38	INTERGENIC	-	-	0.000172633
18	11443124	T	TTGTAA	T,TTGTAA	28	3,25	TTGTAA	19	0,19	INTERGENIC	-	-	7.99e-05
18	11443174	A	AG	AG,A	25	3,22	AG	23	0,23	INTERGENIC	-	-	0.000140761
18	11443230	GC	G	GC,G	24	3,21	G	22	0,22	INTERGENIC	-	-	0.000172633
18	11443245	TG	T	TG,T	24	2,22	T	20	0,20	INTERGENIC	-	-	2.27e-05
18	11444893	TC	T	T,TC	29	5,24	T	29	0,29	INTERGENIC	-	-	0.000861857
18	11446173	GAAAC	G	GAAAC,G	17	3,14	G	27	0,27	INTERGENIC	-	-	0.000968137
18	11447030	C	CAG	CAG,C	19	7,12	CAG	31	0,31	INTERGENIC	-	-	0.038397
18	11447587	C	CCAAA	C,CCAAA	23	1,22	CCAAA	28	0,28	INTERGENIC	-	-	8.79e-07
18	11448081	T	TTTTTATTCATTCA	T,TTTTTATTCATTCA	28	9,19	TTTTTATTCATTCA	29	0,29	INTERGENIC	-	-	0.0194087
18	11450109	A	ATAATCCTTACTG	A,ATAATCCTTACTG	28	5,23	ATAATCCTTACTG	26	0,26	INTERGENIC	-	-	0.00102715
18	11450736	T	TGTAAGCTGCACATTGATTGCCTTA	T,TGTAAGCTGCACATTGATTGCCTTA	32	12,20	TGTAAGCTGCACATTGATTGCCTTA	39	0,39	INTERGENIC	-	-	0.0419499
18	11457202	GAT	G	G,GAT	17	2,15	G	32	0,32	INTERGENIC	-	-	0.000127491
18	11463009	ATGTGTGTGTGTGTG	A	A,ATGTGTGTGTGTGTG	18	3,15	A	14	0,14	INTERGENIC	-	-	0.000727476
18	11464833	GTTTTTTGT	G	G,GTTTTTTGT	37	7,30	G	25	0,25	INTERGENIC	-	-	0.00137106
18	11466587	TG	T	T,TG	23	4,19	T	28	0,28	INTERGENIC	-	-	0.000899986
18	11466931	A	AT	A,AT	25	5,20	AT	28	0,28	INTERGENIC	-	-	0.00181019
18	11468187	G	GTTTT	G,GTTTT	13	2,11	GTTTT	25	0,25	INTERGENIC	-	-	0.000487538
18	11469009	T	TCAGGC	T,TCAGGC	29	3,26	TCAGGC	31	0,31	INTERGENIC	-	-	6.7e-05
18	11470093	T	TAA	TAA,T	19	6,13	TAA	23	0,23	INTERGENIC	-	-	0.0177649
18	11473864	GACACACACAC	G	G,GACACACACAC	22	3,19	G	23	0,23	INTERGENIC	-	-	0.000266728
18	11474193	G	GT	G,GT	34	8,26	GT	30	0,30	INTERGENIC	-	-	0.00407972
18	11475749	A	AT	AT,A	18	3,15	AT	23	0,23	INTERGENIC	-	-	0.000727476
18	11477012	A	AGCCTAATGTCAGATTCCTGCCTGAGCTTATTTTCTCGTCGTG	AGCCTAATGTCAGATTCCTGCCTGAGCTTATTTTCTCGTCGTG,A	17	4,13	AGCCTAATGTCAGATTCCTGCCTGAGCTTATTTTCTCGTCGTG	28	0,28	INTERGENIC	-	-	0.00407972
18	11477137	TA	T	T,TA	26	7,19	T	24	0,24	INTERGENIC	-	-	0.008002
18	11477621	C	CT	CT,C	36	9,27	CT	31	0,31	INTERGENIC	-	-	0.00552427
18	11477947	AGT	A	AGT,A	19	2,17	A	18	0,18	INTERGENIC	-	-	7.31e-05
18	11482984	CT	C	CT,C	25	6,19	C	33	0,33	INTERGENIC	-	-	0.00450434
18	11485556	A	AATATATATATAT	A,AATATATATATAT	23	4,19	AATATATATATAT	27	0,27	INTERGENIC	-	-	0.000899986
18	11485794	AAAGGAAGGAAGGAAGGAAGG	A	A,AAAGGAAGGAAGGAAGGAAGG	22	5,17	A	16	0,16	INTERGENIC	-	-	0.00343014
18	11486639	AC	A	AC,A	36	5,31	A	32	2,30	INTERGENIC	-	-	1.47e-05
18	11488285	G	GCACAGGTGGAGGTGATGCACAGGTGGAGGTGATGCACAGGTGGAGGTGATA	GCACAGGTGGAGGTGATGCACAGGTGGAGGTGATGCACAGGTGGAGGTGATA,G	19	1,18	GCACAGGTGGAGGTGATGCACAGGTGGAGGTGATGCACAGGTGGAGGTGATA	21	0,21	INTERGENIC	-	-	2.28e-06
18	11488474	G	GC	G,GC	26	6,20	GC	30	0,30	INTERGENIC	-	-	0.00370224
18	11489249	T	TA	T,TA	29	5,24	TA	29	0,29	INTERGENIC	-	-	0.000861857
18	11489877	TTAGATAGA	T	T,TTAGATAGA	19	1,18	T	17	0,17	INTERGENIC	-	-	2.28e-06
18	11489936	TATAGATAG	T	T,TATAGATAG	20	5,15	T	16	0,16	INTERGENIC	-	-	0.00552427
18	11491449	G	GCACACACACACACA	G,GCACACACACACACA	12	1,11	GCACACACACACACA	20	0,20	INTERGENIC	-	-	2.27e-05
18	11493978	TGG	T	T,TGG	19	3,16	T	34	0,34	INTERGENIC	-	-	0.000555154
18	11494680	T	TACAC	TACAC,T	20	4,16	TACAC	19	0,19	INTERGENIC	-	-	0.00181019
18	11495338	T	TC	TC,T	12	3,9	TC	19	1,18	INTERGENIC	-	-	0.00169419
18	11496765	A	ATT	ATT,A	16	4,12	ATT	27	0,27	INTERGENIC	-	-	0.00552427
18	11497598	AACACACACAC	A	A,AACACACACAC	16	1,15	A	26	0,26	INTERGENIC	-	-	5.39e-06
18	11499326	C	CGGGGGGGG	CGGGGGGGG,C	5	4,1	CGGGGGGGG	5	0,5	INTERGENIC	-	-	1.85364
18	11500829	GTTTA	G	GTTTA,G	32	6,26	G	31	0,31	INTERGENIC	-	-	0.00131094
18	11501239	ATG	A	ATG,A	12	7,5	A	12	0,12	INTERGENIC	-	-	0.382084
18	11501705	G	GAAAAAA	GAAAAAA,G	15	6,9	GAAAAAA	25	0,25	INTERGENIC	-	-	0.0579262
18	11501991	A	AT	A,AT	35	10,25	AT	26	0,26	INTERGENIC	-	-	0.0107705
18	11503112	T	TTAAAAGAAAAGGAAGGAAGGATAAAACTGGGACGTGG	TTAAAAGAAAAGGAAGGAAGGATAAAACTGGGACGTGG,T	26	6,20	TTAAAAGAAAAGGAAGGAAGGATAAAACTGGGACGTGG	27	0,27	INTERGENIC	-	-	0.00370224
18	11504633	AAT	A	A,AAT	26	9,17	A	32	0,32	INTERGENIC	-	-	0.0281139
18	11504954	TTC	T	T,TTC	17	4,13	T	24	0,24	INTERGENIC	-	-	0.00407972
18	11504990	G	GTTT	G,GTTT	17	3,14	GTTT	19	0,19	INTERGENIC	-	-	0.000968137
18	11507119	T	TTACTAATTGTGAGTGTCATGAA	T,TTACTAATTGTGAGTGTCATGAA	22	4,18	TTACTAATTGTGAGTGTCATGAA	23	0,23	INTERGENIC	-	-	0.00112399
18	11507265	C	CGT	C,CGT	21	6,15	CGT	26	0,26	INTERGENIC	-	-	0.0107705
18	11507788	TAATAAATA	T	TAATAAATA,T	26	3,23	T	24	0,24	INTERGENIC	-	-	0.000115695
18	11507816	CT	C	C,CT	28	5,23	C	26	0,26	INTERGENIC	-	-	0.00102715
18	11508061	CT	C	C,CT	25	5,20	C	21	0,21	INTERGENIC	-	-	0.00181019
18	11508274	C	CTT	CTT,C	7	3,4	CTT	8	0,8	INTERGENIC	-	-	0.0817883
18	11508296	G	GTTTTT	G,GTTTTT	5	2,3	GTTTTT	6	0,6	INTERGENIC	-	-	0.0579262
18	11508770	T	TACAGATAGCTCATCGGGGCCCCC	TACAGATAGCTCATCGGGGCCCCC,T	27	9,18	TACAGATAGCTCATCGGGGCCCCC	31	0,31	INTERGENIC	-	-	0.0232792
18	11509278	T	TA	TA,T	20	6,14	TA	16	0,16	INTERGENIC	-	-	0.0137462
18	11509401	C	CAAAAA	C,CAAAAA	25	3,22	CAAAAA	19	0,19	INTERGENIC	-	-	0.000140761
18	11510493	AT	A	A,AT	27	5,22	A	36	0,36	INTERGENIC	-	-	0.00123199
18	11510903	CA	C	C,CA	27	8,19	C	36	0,36	INTERGENIC	-	-	0.0129183
18	11511263	G	GA	GA,G	21	5,16	GA	33	0,33	INTERGENIC	-	-	0.00432841
18	11511415	GGTTA	G	G,GGTTA	21	2,19	G	29	0,29	INTERGENIC	-	-	4.43e-05
18	11511721	C	CTGGT	C,CTGGT	12	2,10	CTGGT	8	0,8	INTERGENIC	-	-	0.000727476
18	11513214	T	TATATA	TATATA,T	27	6,21	TATATA	33	0,33	INTERGENIC	-	-	0.00306558
18	11515935	TA	T	T,TA	24	6,18	T	28	0,28	INTERGENIC	-	-	0.00552427
18	11518561	G	GT	G,GT	21	3,18	GT	41	0,41	INTERGENIC	-	-	0.000336577
18	11519437	A	AGGCAGAAGTT	A,AGGCAGAAGTT	22	10,12	AGGCAGAAGTT	32	0,32	INTERGENIC	-	-	0.109764
18	11519713	TA	T	TA,T	34	10,24	T	27	0,27	INTERGENIC	-	-	0.0124503
18	11519928	G	GCCC	G,GCCC	23	6,17	GCCC	14	0,14	INTERGENIC	-	-	0.00683427
18	11520073	T	TAG	T,TAG	24	6,18	TAG	28	0,28	INTERGENIC	-	-	0.00552427
18	11520110	A	AC	AC,A	28	9,19	AC	31	0,31	INTERGENIC	-	-	0.0194087
18	11520623	GTTTTTTT	G	GTTTTTTT,G	16	2,14	G	26	0,26	INTERGENIC	-	-	0.000172633
18	11520832	GC	G	GC,G	28	5,23	G	41	0,41	INTERGENIC	-	-	0.00102715
18	11520949	CTACAG	C	CTACAG,C	38	10,28	C	37	0,37	INTERGENIC	-	-	0.00713932
18	11521158	T	TC	T,TC	36	9,27	TC	36	0,36	INTERGENIC	-	-	0.00552427
18	11521426	T	TAGA	TAGA,T	30	6,24	TAGA	28	0,28	INTERGENIC	-	-	0.00181019
18	11521618	T	TA	TA,T	20	2,18	TA	22	0,22	INTERGENIC	-	-	5.66e-05
18	11521976	CCTTGGTTAATTTAAAGACTCCAAGAAATCCT	C	CCTTGGTTAATTTAAAGACTCCAAGAAATCCT,C	25	8,17	C	22	0,22	INTERGENIC	-	-	0.0189813
18	11522352	T	TAAGAGGATTGAAGATGTGAATTAATCCTTTGAGGAAGGTGCAAAGTATAGATGATGTATCATTCAAAGCA	T,TAAGAGGATTGAAGATGTGAATTAATCCTTTGAGGAAGGTGCAAAGTATAGATGATGTATCATTCAAAGCA	9	1,8	TAAGAGGATTGAAGATGTGAATTAATCCTTTGAGGAAGGTGCAAAGTATAGATGATGTATCATTCAAAGCA	22	0,22	INTERGENIC	-	-	9.58e-05
18	11524895	ATGTAT	A	ATGTAT,A	11	5,6	A	16	0,16	INTERGENIC	-	-	0.109764
18	11526304	TG	T	T,TG	23	7,16	T	22	0,22	INTERGENIC	-	-	0.0147715
18	11526486	A	AAACAGGCAGACACCGGCTCATTCATACTCAATTGACTCAAAAATAAAATGAGATAGGATGATCCTT	A,AAACAGGCAGACACCGGCTCATTCATACTCAATTGACTCAAAAATAAAATGAGATAGGATGATCCTT	18	3,15	AAACAGGCAGACACCGGCTCATTCATACTCAATTGACTCAAAAATAAAATGAGATAGGATGATCCTT	19	0,19	INTERGENIC	-	-	0.000727476
18	11526709	AT	A	A,AT	23	5,18	A	38	0,38	INTERGENIC	-	-	0.00274654
18	11527501	C	CA	C,CA	19	5,14	CA	25	0,25	INTERGENIC	-	-	0.00713932
18	11528174	T	TG	TG,T	9	1,8	TG	12	0,12	INTERGENIC	-	-	9.58e-05
18	11528699	CAG	C	CAG,C	28	6,22	C	23	0,23	INTERGENIC	-	-	0.00255588
18	11528719	T	TG	TG,T	29	8,21	TG	29	0,29	INTERGENIC	-	-	0.00903722
18	11529108	TTTTG	T	TTTTG,T	19	6,13	T	24	0,24	INTERGENIC	-	-	0.0177649
18	11529271	A	AT	AT,A	17	7,10	AT	27	0,27	INTERGENIC	-	-	0.0669608
18	11529457	C	CAG	CAG,C	20	5,15	CAG	36	0,36	INTERGENIC	-	-	0.00552427
18	11530071	AC	A	AC,A	27	7,20	A	36	0,36	INTERGENIC	-	-	0.00662592
18	11530435	C	CTTACTATATTACAAATTAT	C,CTTACTATATTACAAATTAT	27	7,20	CTTACTATATTACAAATTAT	29	0,29	INTERGENIC	-	-	0.00662592
18	11531346	A	ATT	A,ATT	26	4,22	ATT	28	0,28	INTERGENIC	-	-	0.000487538
18	11531743	ATG	A	A,ATG	23	4,19	A	39	0,39	INTERGENIC	-	-	0.000899986
18	11532028	GTGATGTGTGTGTGTGGTGTGTGGTGTGGTGTGTGTGTGTGT	G	G,GTGATGTGTGTGTGTGGTGTGTGGTGTGGTGTGTGTGTGTGT	23	8,15	G	34	0,34	INTERGENIC	-	-	0.0287996
18	11532534	T	TA	TA,T	22	5,17	TA	29	0,29	INTERGENIC	-	-	0.00343014
18	11533708	GA	G	G,GA	19	5,14	G	23	0,23	INTERGENIC	-	-	0.00713932
18	11533781	T	TG	TG,T	18	5,13	TG	21	0,21	INTERGENIC	-	-	0.0093554
18	11533816	CA	C	C,CA	25	7,18	C	27	0,27	INTERGENIC	-	-	0.00973565
18	11534107	CA	C	C,CA	22	6,16	C	45	0,45	INTERGENIC	-	-	0.00853528
18	11534245	C	CA	CA,C	24	11,13	CA	41	0,41	INTERGENIC	-	-	0.114415
18	11534420	CCAGGGGCCTGTGCTGCCTAGACACCCGCCAAT	C	C,CCAGGGGCCTGTGCTGCCTAGACACCCGCCAAT	24	6,18	C	38	0,38	INTERGENIC	-	-	0.00552427
18	11536548	A	ATT	A,ATT	15	3,12	ATT	25	0,25	INTERGENIC	-	-	0.00181019
18	11538604	T	TA	T,TA	27	5,22	TA	24	0,24	INTERGENIC	-	-	0.00123199
18	11540366	A	AGAAG	AGAAG,A	14	5,9	AGAAG	16	0,16	INTERGENIC	-	-	0.0328689
18	11543945	T	TG	T,TG	21	7,14	TG	30	0,30	INTERGENIC	-	-	0.0232792
18	11545452	C	CTTTGG	C,CTTTGG	20	4,16	CTTTGG	22	0,22	INTERGENIC	-	-	0.00181019
18	11546360	AACACCCCTCAGACATTAACAAGCCCTGATCCCTCCCCACACCCCTCAGACATTAACAAGCCCTGATCCCTCCTC	A	A,AACACCCCTCAGACATTAACAAGCCCTGATCCCTCCCCACACCCCTCAGACATTAACAAGCCCTGATCCCTCCTC	25	9,16	A	24	0,24	INTERGENIC	-	-	0.0342048
18	11546483	AGGTTAGCAAGCCC	A	AGGTTAGCAAGCCC,A	23	6,17	A	27	0,27	INTERGENIC	-	-	0.00683427
18	11546527	TAAGCCCTGATCCCTCCCCACACTCCACAGAGGTTAGC	T	TAAGCCCTGATCCCTCCCCACACTCCACAGAGGTTAGC,T	24	8,16	T	26	0,26	INTERGENIC	-	-	0.0232792
18	11547256	AAC	A	A,AAC	11	1,10	A	10	0,10	INTERGENIC	-	-	3.51e-05
18	11547349	C	CTT	CTT,C	9	4,5	CTT	6	0,6	INTERGENIC	-	-	0.0980985
18	11549694	TCTA	T	TCTA,T	19	5,14	T	30	0,30	INTERGENIC	-	-	0.00713932
18	11550173	A	ATGTGTG	A,ATGTGTG	23	7,16	ATGTGTG	15	0,15	INTERGENIC	-	-	0.0147715
18	11550909	A	AT	AT,A	15	3,12	AT	37	0,37	INTERGENIC	-	-	0.00181019
18	11551498	T	TGTTA	TGTTA,T	18	5,13	TGTTA	28	0,28	INTERGENIC	-	-	0.0093554
18	11551836	AAACACACACACACACC	A	AAACACACACACACACC,A	27	6,21	A	44	0,44	INTERGENIC	-	-	0.00306558
18	11551867	A	ATCCACTAAC	ATCCACTAAC,A	25	7,18	ATCCACTAAC	37	0,37	INTERGENIC	-	-	0.00973565
18	11552255	GTGT	G	GTGT,G	31	13,18	G	34	0,34	INTERGENIC	-	-	0.073364
18	11552303	CT	C	C,CT	28	8,20	C	37	0,37	INTERGENIC	-	-	0.0107705
18	11552648	ACCACTGTTTT	A	ACCACTGTTTT,A	24	2,22	A	28	0,28	INTERGENIC	-	-	2.27e-05
18	11554178	AT	A	A,AT	19	2,17	A	36	0,36	INTERGENIC	-	-	7.31e-05
18	11556323	CG	C	C,CG	29	6,23	C	23	0,23	INTERGENIC	-	-	0.00214458
18	11557798	T	TA	T,TA	17	4,13	TA	17	0,17	INTERGENIC	-	-	0.00407972
18	11561747	T	TAATTA	T,TAATTA	19	1,18	TAATTA	29	0,29	INTERGENIC	-	-	2.28e-06
18	11563798	CA	C	CA,C	28	5,23	C	31	0,31	INTERGENIC	-	-	0.00102715
18	11566153	A	AGG	A,AGG	33	5,28	AGG	26	0,26	INTERGENIC	-	-	0.000451705
18	11567662	A	AT	AT,A	12	2,10	AT	26	0,26	INTERGENIC	-	-	0.000727476
18	11569681	AAT	A	AAT,A	29	8,21	A	32	0,32	INTERGENIC	-	-	0.00903722
18	11569791	T	TG	TG,T	35	8,27	TG	42	0,42	INTERGENIC	-	-	0.00352927
18	11570452	A	AT	AT,A	26	4,22	AT	24	0,24	INTERGENIC	-	-	0.000487538
18	11570818	CT	C	C,CT	17	6,11	C	38	0,38	INTERGENIC	-	-	0.0309804
18	11571171	AAAAAAAAG	A	AAAAAAAAG,A	28	4,24	A	36	0,36	INTERGENIC	-	-	0.000336577
18	11571996	A	AC	AC,A	25	4,21	AC	42	0,42	INTERGENIC	-	-	0.000593164
18	11572014	ATTT	A	A,ATTT	27	4,23	A	40	0,40	INTERGENIC	-	-	0.000403698
18	11572028	ATT	A	A,ATT	29	5,24	A	36	0,36	INTERGENIC	-	-	0.000861857
18	11572938	A	AG	AG,A	27	6,21	AG	39	0,39	INTERGENIC	-	-	0.00306558
18	11573957	ATT	A	ATT,A	10	5,5	A	7	0,7	INTERGENIC	-	-	0.176777
18	11574333	AAAAAG	A	AAAAAG,A	18	8,10	A	24	1,23	INTERGENIC	-	-	0.0599656
18	11574531	C	CA	C,CA	20	6,14	CA	25	0,25	INTERGENIC	-	-	0.0137462
18	11574823	AG	A	A,AG	19	6,13	A	30	0,30	INTERGENIC	-	-	0.0177649
18	11576123	AGG	A	A,AGG	4	0,4	A	8	0,8	INTERGENIC	-	-	0
18	11577838	T	TG	T,TG	22	11,11	T	7	7,0	INTERGENIC	-	-	0.176777
18	11578928	ATCCCAGCACTT	A	ATCCCAGCACTT,A	39	22,17	ATCCCAGCACTT	36	36,0	INTERGENIC	-	-	0.0890218
18	11581746	AGTATAACACCCCTTCAT	A	A,AGTATAACACCCCTTCAT	40	5,35	A	36	0,36	INTERGENIC	-	-	0.000172633
18	11582431	GA	G	G,GA	12	5,7	G	15	2,13	INTERGENIC	-	-	0.0103291
18	11582583	A	ACCCAC	A,ACCCAC	13	5,8	ACCCAC	13	1,12	INTERGENIC	-	-	0.0156012
18	11588442	GCCCC	G	GCCCC,G	20	4,16	G	20	0,20	INTERGENIC	-	-	0.00181019
18	11588570	C	CAACTA	CAACTA,C	23	5,18	CAACTA	15	0,15	INTERGENIC	-	-	0.00274654
18	11588592	A	AAAACCAAACC	A,AAAACCAAACC	18	3,15	AAAACCAAACC	15	0,15	INTERGENIC	-	-	0.000727476
18	11589659	GT	G	GT,G	35	12,23	G	26	0,26	INTERGENIC	-	-	0.0268004
18	11590259	AC	A	A,AC	24	7,17	A	23	0,23	INTERGENIC	-	-	0.0119401
18	11590352	C	CT	CT,C	14	6,8	CT	16	0,16	INTERGENIC	-	-	0.0817883
18	11595843	CGT	C	CGT,C	21	4,17	C	32	0,32	INTERGENIC	-	-	0.00141833
18	11598569	A	ATCTC	ATCTC,A	19	7,12	ATCTC	21	0,21	INTERGENIC	-	-	0.038397
18	11599250	A	AT	AT,A	41	7,34	AT	29	0,29	INTERGENIC	-	-	0.000820627
18	11599596	A	AT	A,AT	23	4,19	AT	29	0,29	INTERGENIC	-	-	0.000899986
18	11602180	C	CA	CA,C	27	11,16	CA	26	1,25	INTERGENIC	-	-	0.0386713
18	11604101	G	GT	G,GT	21	5,16	GT	27	1,26	INTERGENIC	-	-	0.00185859
18	11607092	A	AG	A,AG	33	4,29	AG	29	0,29	INTERGENIC	-	-	0.000148015
18	11611847	GTT	G	G,GTT	14	2,12	G	24	0,24	INTERGENIC	-	-	0.000336577
18	11625173	TCAAGGACCCCAATG	T	TCAAGGACCCCAATG,T	18	5,13	T	28	0,28	INTERGENIC	-	-	0.0093554
18	11625820	G	GTT	G,GTT	14	2,12	GTT	14	0,14	INTERGENIC	-	-	0.000336577
18	11648361	GCT	G	G,GCT	29	9,20	G	29	0,29	INTRON	-	ENSMUST00000115861	0.0162854
18	11648415	C	CTGTTTTGTTTTGTTT	CTGTTTTGTTTTGTTT,C	26	6,20	CTGTTTTGTTTTGTTT	30	0,30	INTRON	-	ENSMUST00000115861	0.00370224
18	11649682	TATAG	T	T,TATAG	20	18,2	T	26	1,25	INTRON	-	ENSMUST00000115861	2.68503
18	11650641	G	GGAA	GGAA,G	27	4,23	GGAA	34	0,34	INTRON	-	ENSMUST00000115861	0.000403698
18	11651744	ATT	A	ATT,A	38	9,29	A	31	0,31	INTRON	-	ENSMUST00000115861	0.0042157
18	11652072	T	TATACACAC	TATACACAC,T	19	3,16	TATACACAC	33	0,33	INTRON	-	ENSMUST00000115861	0.000555154
18	11652636	C	CAA	C,CAA	35	8,27	CAA	27	0,27	INTRON	-	ENSMUST00000115861	0.00352927
18	11652782	GACTCCCTGGTT	G	G,GACTCCCTGGTT	29	7,22	G	30	0,30	INTRON	-	ENSMUST00000115861	0.00463527
18	11653506	CATATATATAAATACACACACACACATACACACACACACAT	C	CATATATATAAATACACACACACACATACACACACACACAT	5	5,0	C,CATATATATAAATACACACACACACATACACACACACACAT	7	4,3	INTRON	-	ENSMUST00000115861	0.0817883
18	11653576	CACACACACAT	C	CACACACACAT,C	12	7,5	C	14	4,10	INTRON	-	ENSMUST00000115861	0.0132093
18	11653621	AC	A	A,AC	13	8,5	A	13	3,10	INTRON	-	ENSMUST00000115861	0.0476111
18	11653803	G	GATAAA	GATAAA,G	17	2,15	GATAAA	25	0,25	INTRON	-	ENSMUST00000115861	0.000127491
18	11654061	AT	A	AT,A	27	5,22	A	28	0,28	INTRON	-	ENSMUST00000115861	0.00123199
18	11654231	T	TG	T,TG	36	7,29	TG	32	0,32	INTRON	-	ENSMUST00000115861	0.00157236
18	11654429	AGTT	A	AGTT,A	30	9,21	A	38	0,38	INTRON	-	ENSMUST00000115861	0.0137462
18	11656213	TAA	T	TAA,T	31	7,24	T	25	0,25	INTRON	-	ENSMUST00000115861	0.00332091
18	11661003	AT	A	A,AT	22	8,14	AT	28	28,0	INTRON	-	ENSMUST00000047322	0.590339
18	11661137	T	TGGG	T,TGGG	15	11,4	T	22	22,0	INTRON	-	ENSMUST00000047322	0.00762814
18	11662596	AT	A	A,AT	17	5,12	AT	28	27,1	INTRON	-	ENSMUST00000047322	0.764704
18	11666321	TA	T	T,TA	25	11,14	TA	26	26,0	INTRON	-	ENSMUST00000047322	0.311541
18	11666496	AATATAT	A	A,AATATAT	16	7,9	AATATAT	15	15,0	INTRON	-	ENSMUST00000047322	0.318557
18	11669408	CT	C	C,CT	26	10,16	CT	34	34,0	INTRON	-	ENSMUST00000047322	0.499239
18	11669533	CTT	C	CTT,C	17	5,12	CTT	22	22,0	INTRON	-	ENSMUST00000047322	0.991372
18	11671787	GATTT	G	GATTT,G	21	12,9	GATTT	31	31,0	INTRON	-	ENSMUST00000047322	0.0817883
18	11674277	CA	C	C,CA	12	2,10	CA	19	19,0	INTRON	-	ENSMUST00000047322	2.27336
18	11676425	A	ACT	A,ACT	24	10,14	A	26	26,0	INTRON	-	ENSMUST00000047322	0.382084
18	11676721	CTTTTT	C	C,CTTTTT	10	1,9	CTTTTT	8	8,0	INTRON	-	ENSMUST00000047322	3.34032
18	11677387	C	CTA	CTA,C	30	11,19	C	29	29,0	INTRON	-	ENSMUST00000047322	0.576417
18	11678566	ACAAC	A	A,ACAAC	24	11,13	ACAAC	30	30,0	INTRON	-	ENSMUST00000047322	0.263776
18	11680576	GA	G	G,GA	28	10,18	GA	29	29,0	INTRON	-	ENSMUST00000047322	0.62108
18	11681497	TGGGATCCA	T	T,TGGGATCCA	35	9,26	TGGGATCCA	37	37,0	INTRON	-	ENSMUST00000047322	1.27968
18	11681927	AGT	A	AGT,A	16	6,10	AGT	28	28,0	INTRON	-	ENSMUST00000047322	0.53948
18	11683136	A	ATT	A,ATT	10	2,8	A	10	10,0	INTRON	-	ENSMUST00000047322	1.85364
18	11683517	C	CA	CA,C	20	7,13	C	31	31,0	INTRON	-	ENSMUST00000047322	0.656359
18	11683956	CGTGTGTGTGTGTGT	C	C,CGTGTGTGTGTGTGT	14	9,5	CGTGTGTGTGTGTGT	12	12,0	INTRON	-	ENSMUST00000047322	0.0328689
18	11684924	TAAAAAAAAAAA	T	TAAAAAAAAAAA,T	11	3,8	TAAAAAAAAAAA	9	9,0	INTRON	-	ENSMUST00000047322	1.15096
18	11685969	C	CAGCTGTTGTAGT	C,CAGCTGTTGTAGT	32	14,18	C	47	47,0	INTRON	-	ENSMUST00000047322	0.318557
18	11686115	AC	A	AC,A	26	16,10	AC	39	39,0	INTRON	-	ENSMUST00000047322	0.0476111
18	11686517	T	TTA	T,TTA	24	9,15	T	26	26,0	INTRON	-	ENSMUST00000047322	0.53948
18	11686554	CA	C	C,CA	23	5,18	CA	26	26,0	INTRON	-	ENSMUST00000047322	1.66073
18	11688170	CA	C	CA,C	23	9,14	CA	25	25,0	INTRON	-	ENSMUST00000047322	0.47269
18	11691520	CACACACACACAT	C	CACACACACACAT,C	17	7,10	CACACACACACAT	22	22,0	INTRON	-	ENSMUST00000047322	0.39841
18	11692040	G	GTT	G,GTT	16	5,11	G	24	24,0	INTRON	-	ENSMUST00000047322	0.868837
18	11693259	TGC	T	T,TGC	19	8,11	TGC	41	41,0	INTRON	-	ENSMUST00000047322	0.367934
18	11693300	A	ATC	A,ATC	13	5,8	A	39	39,0	INTRON	-	ENSMUST00000047322	0.499239
18	11693311	T	TA	TA,T	15	5,10	T	36	36,0	INTRON	-	ENSMUST00000047322	0.744936
18	11693349	TAGATCTAC	T	T,TAGATCTAC	14	9,5	TAGATCTAC	38	38,0	INTRON	-	ENSMUST00000047322	0.0328689
18	11693449	C	CTCTTT	CTCTTT,C	23	10,13	C	30	30,0	INTRON	-	ENSMUST00000047322	0.326327
18	11693497	G	GA	GA,G	22	11,11	G	31	31,0	INTRON	-	ENSMUST00000047322	0.176777
18	11693858	AG	A	AG,A	24	12,12	AG	29	29,0	INTRON	-	ENSMUST00000047322	0.176777
18	11694174	CA	C	CA,C	16	5,11	CA	25	25,0	INTRON	-	ENSMUST00000047322	0.868837
18	11697457	A	AAGTT	AAGTT,A	16	4,12	A	38	38,0	INTRON	-	ENSMUST00000047322	1.3424
18	11699484	TAC	T	TAC,T	32	8,24	TAC	20	20,0	INTRON	-	ENSMUST00000047322	1.3424
18	11701522	T	TA	TA,T	25	10,15	T	24	24,0	INTRON	-	ENSMUST00000047322	0.439877
18	11702189	C	CAGAG	CAGAG,C	23	15,8	C	22	22,0	INTRON	-	ENSMUST00000047322	0.0287996
18	11706090	G	GTATA	G,GTATA	13	8,5	G	29	29,0	INTRON	-	ENSMUST00000047322	0.0476111
18	11709971	A	AAAG	A,AAAG	17	11,6	A	26	26,0	INTRON	-	ENSMUST00000047322	0.0309804
18	11715718	T	TC	T,TC	9	2,7	T	11	11,0	INTRON	-	ENSMUST00000047322	1.6101
18	11732788	CT	C	CT,C	21	11,10	CT	16	15,1	INTRON	-	ENSMUST00000047322	0.0685413
18	11734845	TA	T	TA,T	27	12,15	TA	35	31,4	INTRON	-	ENSMUST00000047322	0.0946447
18	11744135	CA	C	C,CA	27	8,19	CA	27	27,0	DOWNSTREAM	-	ENSMUST00000047322	0.976167
18	11744173	G	GA	G,GA	25	10,15	G	26	26,0	DOWNSTREAM	-	ENSMUST00000047322	0.439877
18	11747500	G	GGAAAAGGAAATAATGAGAAA	G,GGAAAAGGAAATAATGAGAAA	9	4,5	G	21	21,0	DOWNSTREAM	-	ENSMUST00000047322	0.299373
18	11747683	AG	A	A	12	0,12	AG,A	13	1,12	DOWNSTREAM	-	ENSMUST00000047322	1.52e-05
18	11747863	CAACGGT	C	C,CAACGGT	27	11,16	CAACGGT	38	38,0	DOWNSTREAM	-	ENSMUST00000047322	0.413386
18	11756128	G	GA	GA,G	13	5,8	G	26	26,0	INTERGENIC	-	-	0.499239
18	11760681	CGTGTGTGTGTGTGTGTGT	C	CGTGTGTGTGTGTGTGTGT,C	15	5,10	CGTGTGTGTGTGTGTGTGT	10	10,0	INTERGENIC	-	-	0.744936
18	11767699	AGT	A	AGT,A	35	9,26	AGT	40	40,0	INTERGENIC	-	-	1.27968
18	11768046	GGTGTGTGTGTGTGTGTGTGTGCGAGTGCGTGTGCGTGTGCGTGTGTGTGT	G	GGTGTGTGTGTGTGTGTGTGTGCGAGTGCGTGTGCGTGTGCGTGTGTGTGT,G	14	3,11	GGTGTGTGTGTGTGTGTGTGTGCGAGTGCGTGTGCGTGTGCGTGTGTGTGT	26	26,0	INTERGENIC	-	-	1.69394
18	11768218	T	TTCTGCC	T,TTCTGCC	13	5,8	T	15	15,0	INTERGENIC	-	-	0.499239
18	11770512	T	TAA	TAA,T	16	7,9	T	24	24,0	INTERGENIC	-	-	0.318557
18	11771100	C	CTGTGTGTGTGTGTG	C,CTGTGTGTGTGTGTG	17	6,11	C	17	17,0	INTERGENIC	-	-	0.641644
18	11771659	A	AC	AC,A	38	16,22	A	45	45,0	INTERGENIC	-	-	0.367934
18	11772805	TC	T	T,TC	27	8,19	TC	32	32,0	INTERGENIC	-	-	0.976167
18	11773240	GACTGT	G	GACTGT,G	27	13,14	GACTGT	33	33,0	INTERGENIC	-	-	0.21203
18	11776454	A	AT	A,AT	30	7,23	A	35	35,0	INTERGENIC	-	-	1.49833
18	11777871	TA	T	T,TA	37	12,25	TA	22	22,0	INTERGENIC	-	-	0.796648
18	11779524	G	GGA	GGA,G	25	7,18	G	31	31,0	INTERGENIC	-	-	1.09455
18	11781164	GT	G	G,GT	27	12,15	GT	27	27,0	INTERGENIC	-	-	0.299373
18	11781331	TC	T	T,TC	31	15,16	TC	41	41,0	INTERGENIC	-	-	0.207189
18	11783351	GGT	G	G,GGT	20	9,11	GGT	31	31,0	INTERGENIC	-	-	0.284701
18	11784735	AAAGAAGAAAGAAGAAAGAAGAAGAAAGAAGAAAGAAGAAAGAAGG	A	AAAGAAGAAAGAAGAAAGAAGAAGAAAGAAGAAAGAAGAAAGAAGG,A	22	18,4	AAAGAAGAAAGAAGAAAGAAGAAGAAAGAAGAAAGAAGAAAGAAGG	32	32,0	INTERGENIC	-	-	0.00112399
18	11786948	TTAA	T	T,TTAA	19	7,12	TTAA	30	30,0	INTERGENIC	-	-	0.568477
18	11786984	G	GC	GC,G	19	7,12	G	24	24,0	INTERGENIC	-	-	0.568477
18	11789263	TTCTCTCTCTCTCTCTC	T	T,TTCTCTCTCTCTCTCTC	16	3,13	TTCTCTCTCTCTCTCTC	12	12,0	INTERGENIC	-	-	2.00305
18	11789977	C	CAAAAAAAAAA	CAAAAAAAAAA,C	9	2,7	C	22	22,0	INTERGENIC	-	-	1.6101
18	11790292	T	TA	TA,T	17	7,10	T	20	20,0	INTERGENIC	-	-	0.39841
18	11793075	T	TTAAA	T,TTAAA	27	5,22	T	33	33,0	INTERGENIC	-	-	2.03175
18	11793752	GCCCC	G	GCCCC,G	19	6,13	GCCCC	15	15,0	INTERGENIC	-	-	0.84825
18	11794983	T	TA	T,TA	22	6,16	T	39	39,0	INTERGENIC	-	-	1.15096
18	11795127	G	GCTCACACTCTGTTTGTAATTAATTCACTCATCCA	GCTCACACTCTGTTTGTAATTAATTCACTCATCCA,G	10	4,6	G	21	21,0	INTERGENIC	-	-	0.439877
18	11795543	CGGGGGGG	C	CGGGGGGG,C	18	5,13	CGGGGGGG	14	14,0	INTERGENIC	-	-	1.11155
18	11795827	GGGGT	G	GGGGT,G	27	2,25	GGGGT	13	13,0	INTERGENIC	-	-	3.84996
18	11795930	AAAAAT	A	A,AAAAAT	20	8,12	AAAAAT	19	19,0	INTERGENIC	-	-	0.439877
18	11796065	T	TAATA	T,TAATA	31	17,14	T	34	34,0	INTERGENIC	-	-	0.106269
18	11797584	T	TA	T,TA	24	10,14	T	23	23,0	INTERGENIC	-	-	0.382084
18	11798861	G	GA	GA,G	27	8,19	G	30	29,1	INTERGENIC	-	-	0.765859
18	11799499	A	AT	AT,A	28	12,16	A	36	36,0	INTERGENIC	-	-	0.344655
18	11803218	T	TA	T,TA	29	10,19	T	25	25,0	INTERGENIC	-	-	0.682894
18	11804343	ACCTATG	A	A,ACCTATG	26	6,20	ACCTATG	32	32,0	INTERGENIC	-	-	1.52356
18	11805514	C	CA	CA,C	27	8,19	C	29	29,0	INTERGENIC	-	-	0.976167
18	11806540	G	GA	GA,G	22	11,11	G	29	29,0	INTERGENIC	-	-	0.176777
18	11810658	A	ATCCCTGCATAAACTG	A,ATCCCTGCATAAACTG	25	10,15	A	36	36,0	INTERGENIC	-	-	0.439877
18	11811035	ATCAACGACTCACCAC	A	A,ATCAACGACTCACCAC	30	14,16	ATCAACGACTCACCAC	34	34,0	INTERGENIC	-	-	0.2441
18	11811501	C	CA	C,CA	30	17,13	C	23	23,0	INTERGENIC	-	-	0.0864342
18	11811518	C	CAA	C,CAA	32	18,14	C	25	25,0	INTERGENIC	-	-	0.0906703
18	11811578	CCA	C	C,CCA	25	16,9	CCA	31	31,0	INTERGENIC	-	-	0.0342048
18	11811758	T	TCACACACACACACACACACA	TCACACACACACACACACACA,T	28	15,13	T	32	32,0	INTERGENIC	-	-	0.12204
18	11812400	T	TGGCTGAGAAAAGAACAGTACCGCAGTCCCACCGGCAC	T,TGGCTGAGAAAAGAACAGTACCGCAGTCCCACCGGCAC	29	14,15	T	46	46,0	INTERGENIC	-	-	0.209431
18	11812558	TCTC	T	TCTC,T	37	21,16	TCTC	30	30,0	INTERGENIC	-	-	0.0855394
18	11812905	TG	T	T,TG	32	14,18	TG	33	33,0	INTERGENIC	-	-	0.318557
18	11813145	T	TAAG	T,TAAG	22	9,13	T	27	27,0	INTERGENIC	-	-	0.407548
18	11813632	GAGAGAGGGAAGGAGGGTA	G	G,GAGAGAGGGAAGGAGGGTA	19	7,12	GAGAGAGGGAAGGAGGGTA	31	31,0	INTERGENIC	-	-	0.568477
18	11813767	AT	A	A,AT	23	9,14	AT	35	35,0	INTERGENIC	-	-	0.47269
18	11814049	G	GTGCA	G,GTGCA	24	11,13	G	24	24,0	INTERGENIC	-	-	0.263776
18	11814130	G	GTA	G,GTA	27	12,15	G	31	31,0	INTERGENIC	-	-	0.299373
18	11814144	G	GCA	G,GCA	26	13,13	G	33	33,0	INTERGENIC	-	-	0.176777
18	11814166	G	GTGTGTA	G,GTGTGTA	29	14,15	G	36	36,0	INTERGENIC	-	-	0.209431
18	11814556	TC	T	TC,T	24	10,14	TC	28	28,0	INTERGENIC	-	-	0.382084
18	11815005	A	AAAC	AAAC,A	15	7,8	A	21	21,0	INTERGENIC	-	-	0.2441
18	11815055	CAAAAAAAAA	C	CAAAAAAAAA,C	13	3,10	CAAAAAAAAA	15	15,0	INTERGENIC	-	-	1.52356
18	11815325	T	TC	TC,T	23	10,13	T	36	36,0	INTERGENIC	-	-	0.326327
18	11815887	CTGTGTGTGTGTGTGTGTGTGTG	C	C,CTGTGTGTGTGTGTGTGTGTGTG	7	4,3	CTGTGTGTGTGTGTGTGTGTGTG	15	15,0	DOWNSTREAM	-	ENSMUST00000180860	0.0817883
18	11816884	CCTAAAAGTGTGTGCT	C	CCTAAAAGTGTGTGCT,C	28	11,17	CCTAAAAGTGTGTGCT	38	38,0	DOWNSTREAM	-	ENSMUST00000180860	0.466691
18	11817765	AC	A	AC,A	15	7,8	AC	28	28,0	DOWNSTREAM	-	ENSMUST00000180860	0.2441
18	11817855	G	GAGGAGAA	GAGGAGAA,G	13	4,9	G	11	11,0	DOWNSTREAM	-	ENSMUST00000180860	0.899644
18	11817910	TGATAGGATGCG	T	T,TGATAGGATGCG	19	7,12	TGATAGGATGCG	25	25,0	DOWNSTREAM	-	ENSMUST00000180860	0.568477
18	11818377	GAGTTCA	G	GAGTTCA,G	23	8,15	GAGTTCA	33	33,0	DOWNSTREAM	-	ENSMUST00000180860	0.667409
18	11818612	GTTGTTTGTTTGT	G	GTTGTTTGTTTGT,G	19	3,16	GTTGTTTGTTTGT	35	35,0	DOWNSTREAM	-	ENSMUST00000180860	2.39556
18	11818909	GA	G	GA,G	37	17,20	GA	27	27,0	DOWNSTREAM	-	ENSMUST00000180860	0.261046
18	11819277	CCCCCCA	C	C,CCCCCCA	19	4,15	CCCCCCA	11	11,0	DOWNSTREAM	-	ENSMUST00000180860	1.73486
18	11819587	T	TTTC	TTTC,T	11	4,7	T	24	24,0	DOWNSTREAM	-	ENSMUST00000180860	0.590339
18	11820346	AAT	A	A,AAT	28	7,21	AAT	36	36,0	DOWNSTREAM	-	ENSMUST00000180860	1.3424
18	11821088	GT	G	G,GT	25	11,14	GT	32	32,0	INTRON	-	ENSMUST00000180860	0.311541
18	11821116	TGTATATGC	T	TGTATATGC,T	27	13,14	TGTATATGC	29	29,0	SPLICE_SITE_REGION	-	ENSMUST00000180860	0.21203
18	11821581	A	AAGGTAAC	A,AAGGTAAC	16	10,6	A	24	24,0	EXON	-	ENSMUST00000180860	0.0419499
18	11821634	GT	G	G,GT	15	10,5	GT	24	24,0	EXON	-	ENSMUST00000180860	0.0232792
18	11822874	G	GA	GA,G	37	15,22	G	34	34,0	INTRON	-	ENSMUST00000180860	0.420417
18	11824880	CT	C	C,CT	24	8,16	CT	30	30,0	INTRON	-	ENSMUST00000180860	0.744936
18	11826832	A	ATG	ATG,A	26	7,19	A	25	25,0	INTRON	-	ENSMUST00000180860	1.1789
18	11829537	A	AATGGAAACATTGTATCTC	A,AATGGAAACATTGTATCTC	19	12,7	A	47	47,0	INTRON	-	ENSMUST00000180860	0.038397
18	11830476	G	GA	G,GA	30	11,19	G	28	27,1	INTRON	-	ENSMUST00000180860	0.431218
18	11840979	GTT	G	G,GTT	32	8,24	GTT	30	30,0	INTRON	-	ENSMUST00000046948	1.3424
18	11841835	TGA	T	TGA,T	26	11,15	TGA	39	39,0	INTRON	-	ENSMUST00000046948	0.361547
18	11844178	CT	C	C,CT	25	10,15	CT	31	31,0	INTRON	-	ENSMUST00000046948	0.439877
18	11845280	TCC	T	TCC,T	31	14,17	TCC	39	39,0	INTRON	-	ENSMUST00000046948	0.280551
18	11848753	GAGGAGGAGAC	G	G,GAGGAGGAGAC	30	13,17	GAGGAGGAGAC	28	28,0	INTRON	-	ENSMUST00000046948	0.330532
18	11849281	TCTC	T	T,TCTC	30	16,14	TCTC	44	44,0	INTRON	-	ENSMUST00000046948	0.125201
18	11849732	TC	T	TC,T	26	7,19	TC	33	33,0	INTRON	-	ENSMUST00000046948	1.1789
18	11850108	GGGGGGAGGTGGTGGGAGA	G	G,GGGGGGAGGTGGTGGGAGA	30	11,19	GGGGGGAGGTGGTGGGAGA	29	29,0	INTRON	-	ENSMUST00000046948	0.576417
18	11850478	A	ATTT	ATTT,A	24	8,16	A	38	38,0	INTRON	-	ENSMUST00000046948	0.744936
18	11852034	G	GCA	GCA,G	34	9,25	G	40	40,0	INTRON	-	ENSMUST00000046948	1.21585
18	11852886	C	CT	C,CT	27	9,18	C	31	31,0	INTRON	-	ENSMUST00000046948	0.744936
18	11855522	C	CACTCTGACTGAA	CACTCTGACTGAA,C	24	12,12	C	28	28,0	INTRON	-	ENSMUST00000046948	0.176777
18	11857418	G	GC	G,GC	21	7,14	G	36	36,0	INTRON	-	ENSMUST00000046948	0.744936
18	11857934	C	CCATAAGAGGTCA	C,CCATAAGAGGTCA	19	11,8	C	24	24,0	INTRON	-	ENSMUST00000046948	0.0748612
18	11859431	A	AAC	AAC,A	24	11,13	A	20	20,0	INTRON	-	ENSMUST00000046948	0.263776
18	11859463	AACACACACACAC	A	AACACACACACAC,A	19	7,12	AACACACACACAC	16	16,0	INTRON	-	ENSMUST00000046948	0.568477
18	11860078	TTTGTTG	T	T,TTTGTTG	20	12,8	TTTGTTG	22	22,0	INTRON	-	ENSMUST00000046948	0.0579262
18	11864481	GCCAGC	G	G,GCCAGC	14	6,8	GCCAGC	29	29,0	INTRON	-	ENSMUST00000046948	0.344655
18	11868403	A	AAAG	A,AAAG	25	13,12	A	27	27,0	INTRON	-	ENSMUST00000046948	0.144139
18	11868583	TTGTG	T	TTGTG,T	27	7,20	TTGTG	30	30,0	INTRON	-	ENSMUST00000046948	1.26155
18	11869365	GCCC	G	GCCC,G	21	6,15	GCCC	34	34,0	INTRON	-	ENSMUST00000046948	1.0518
18	11871013	G	GT	G,GT	20	7,13	G	23	23,0	INTRON	-	ENSMUST00000046948	0.656359
18	11873764	C	CA	CA,C	26	10,16	C	39	39,0	INTRON	-	ENSMUST00000046948	0.499239
18	11873972	T	TA	T,TA	26	13,13	T	30	30,0	INTRON	-	ENSMUST00000046948	0.176777
18	11874215	G	GATA	G,GATA	25	7,18	G	34	34,0	INTRON	-	ENSMUST00000046948	1.09455
18	11876084	T	TA	T,TA	17	9,8	T	27	26,1	INTRON	-	ENSMUST00000046948	0.0866517
18	11877805	AGG	A	AGG,A	32	14,18	AGG	28	28,0	INTRON	-	ENSMUST00000046948	0.318557
18	11879073	T	TG	TG,T	30	19,11	T	34	34,0	INTRON	-	ENSMUST00000046948	0.0374914
18	11880441	CTT	C	C,CTT	8	3,5	CTT	10	10,0	INTRON	-	ENSMUST00000046948	0.53948
18	11882844	GTT	G	G,GTT	17	5,12	GTT	22	22,0	INTRON	-	ENSMUST00000046948	0.991372
18	11884017	TCCCCCA	T	T,TCCCCCA	16	6,10	TCCCCCA	18	18,0	INTRON	-	ENSMUST00000046948	0.53948
18	11885223	G	GATTTT	GATTTT,G	9	3,6	G	19	19,0	INTRON	-	ENSMUST00000046948	0.744936
18	11890008	G	GT	GT,G	34	16,18	G	28	27,1	INTRON	-	ENSMUST00000046948	0.165913
18	11892496	C	CCATCACAGACAGCTG	CCATCACAGACAGCTG,C	13	6,7	C	8	8,0	INTRON	-	ENSMUST00000046948	0.256064
18	11898572	GGGA	G	GGGA,G	26	10,16	GGGA	27	26,1	INTRON	-	ENSMUST00000046948	0.366032
18	11899097	AGTGTGTGTGT	A	A,AGTGTGTGTGT	9	6,3	AGTGTGTGTGT	19	18,1	INTRON	-	ENSMUST00000046948	0.00985827
18	11900439	TG	T	TG,T	26	11,15	TG	29	28,1	INTRON	-	ENSMUST00000046948	0.265665
18	11901756	A	ACTGTG	ACTGTG,A	36	11,25	A	32	32,0	INTRON	-	ENSMUST00000046948	0.913614
18	11902090	TC	T	T,TC	19	10,9	TC	22	22,0	INTRON	-	ENSMUST00000046948	0.134902
18	11924307	C	CCTGGGGCAGGCAAGTAAGGAGAAATGTG	C,CCTGGGGCAGGCAAGTAAGGAGAAATGTG	22	9,13	C	34	34,0	INTRON	-	ENSMUST00000046948	0.407548
18	11929807	CT	C	CT,C	19	5,14	CT	33	33,0	INTRON	-	ENSMUST00000046948	1.2287
18	11966123	AATAC	A	AATAC,A	16	14,2	A	29	0,29	UNKNOWN	-	-	2.90145
18	11973550	CA	C	CA	15	13,2	C,CA	29	20,9	UNKNOWN	-	-	0.000983065
18	11986221	TTTTTG	T	T,TTTTTG	27	8,19	TTTTTG	29	29,0	INTRON	-	ENSMUST00000050228	0.976167
18	11986375	A	AGTGTGTGT	AGTGTGTGT,A	34	10,24	A	33	33,0	INTRON	-	ENSMUST00000050228	0.991372
18	11989260	G	GCACA	GCACA,G	26	18,8	G	13	13,0	INTRON	-	ENSMUST00000050228	0.0156012
18	12028357	T	TTC	TTC,T	9	2,7	TTC	4	0,4	INTRON	-	ENSMUST00000050228	0.00306558
18	12101920	AAAAGAAAG	A	A,AAAAGAAAG	14	1,13	AAAAGAAAG	15	15,0	INTRON	-	ENSMUST00000050228	3.90527
18	12147244	AT	A	AT	8	7,1	A,AT	18	10,8	INTRON	-	ENSMUST00000025270	0.0188171
18	12233331	AAC	A	A,AAC	26	20,6	AAC	34	31,3	INTRON	-	ENSMUST00000133112	0.000332787
18	12259157	CA	C	CA,C	12	4,8	CA	19	18,1	INTRON	-	ENSMUST00000118525	0.493788
18	12411440	CACCAT	C	CACCAT,C	15	1,14	C	11	0,11	INTRON	-	ENSMUST00000092070	7.45e-06
18	12453946	ATGTG	A	A,ATGTG	14	9,5	A	24	2,22	INTRON	-	ENSMUST00000092070	0.310219
18	12461950	T	TTG	T	17	15,2	TTG,T	13	8,5	INTRON	-	ENSMUST00000092070	0.00767138
18	12507620	CGT	C	CGT,C	18	3,15	CGT	18	16,2	INTRON	-	ENSMUST00000092070	1.11155
18	12526884	C	CAATA	C,CAATA	15	1,14	CAATA	24	0,24	INTRON	-	ENSMUST00000092070	7.45e-06
18	12545266	T	TA	T	16	16,0	T,TA	23	17,6	INTRON	-	ENSMUST00000092070	0.00683427
18	12614171	A	AC	A,AC	9	2,7	A	14	13,1	INTRON	-	ENSMUST00000169401	0.994655
18	12615693	ATG	A	A,ATG	8	5,3	A	14	1,13	INTRON	-	ENSMUST00000169401	0.294065
18	12624047	A	ATG	ATG	14	4,10	ATG,A	16	7,9	INTRON	-	ENSMUST00000169401	0.000455753
18	12633426	CA	C	C	16	2,14	C,CA	7	1,6	INTRON	-	ENSMUST00000169401	1.03e-08
18	12652184	G	GCA	GCA	11	1,10	G,GCA	12	2,10	INTRON	-	ENSMUST00000141060	1.41e-05
18	12701845	TTCTC	T	TTCTC,T	7	5,2	T	13	0,13	INTRON	-	ENSMUST00000025294	1.0518
18	12722707	TG	T	TG,T	12	3,9	T	15	0,15	INTRON	-	ENSMUST00000025294	0.00552427
18	12730756	T	TTCTCTC	T,TTCTCTC	11	1,10	TTCTCTC	11	0,11	INTRON	-	ENSMUST00000025294	3.51e-05
18	12735694	G	GCACA	GCACA	17	1,16	G,GCACA	10	1,9	INTRON	-	ENSMUST00000143388	6.7e-07
18	12757044	C	CATAT	C,CATAT	4	1,3	C	10	10,0	INTRON	-	ENSMUST00000074352	1.3424
18	12778425	AAGAG	A	A,AAGAG	5	3,2	A	9	0,9	INTRON	-	ENSMUST00000154614	0.439877
18	12858592	G	GGA	GGA	16	1,15	GGA,G	18	4,14	INTRON	-	ENSMUST00000154614	0.000588033
18	12865655	A	AAC	AAC,A	16	5,11	AAC	13	0,13	INTRON	-	ENSMUST00000154614	0.0168587
18	12949620	CTCTT	C	CTCTT,C	11	10,1	C	6	0,6	INTERGENIC	-	-	3.51246
18	12951788	AATAATG	A	A	14	0,14	AATAATG,A	16	2,14	INTERGENIC	-	-	0.000172633
18	12953198	GAC	G	G	8	0,8	GAC,G	9	2,7	INTERGENIC	-	-	0.00306558
18	12953220	GACACACACAGAC	G	G	8	0,8	GACACACACAGAC,G	9	2,7	INTERGENIC	-	-	0.00306558
18	12953341	G	GGTGTGTGT	GGTGTGTGT,G	7	5,2	GGTGTGTGT	16	0,16	INTERGENIC	-	-	1.0518
18	12953391	A	ATG	ATG,A	9	3,6	A	14	14,0	INTERGENIC	-	-	0.744936
18	13009453	T	TTTA	TTTA	17	0,17	T	27	27,0	INTRON	-	ENSMUST00000041676	5.65685
18	13011249	CGTGCGTGCGTGCGTGCGTGCGTGTGTGTGT	C	C,CGTGCGTGCGTGCGTGCGTGCGTGTGTGTGT	25	3,22	CGTGCGTGCGTGCGTGCGTGCGTGTGTGTGT	39	39,0	INTRON	-	ENSMUST00000041676	2.9853
18	13011381	G	GA	G,GA	24	3,21	G	31	31,0	INTRON	-	ENSMUST00000041676	2.90145
18	13011756	C	CT	CT	21	1,20	C	25	25,0	INTRON	-	ENSMUST00000041676	4.43229
18	13011770	TA	T	T,TA	20	2,18	TA	22	22,0	INTRON	-	ENSMUST00000041676	3.34032
18	13012645	T	TTGAGGAACATC	T,TTGAGGAACATC	15	3,12	T	34	34,0	INTRON	-	ENSMUST00000041676	1.85364
18	13013672	A	AG	AG,A	5	1,4	A	6	6,0	INTRON	-	ENSMUST00000041676	1.85364
18	13013902	CAACG	C	C,CAACG	16	2,14	CAACG	37	37,0	INTRON	-	ENSMUST00000041676	2.90145
18	13014337	AAC	A	A	12	0,12	AAC,A	11	2,9	INTRON	-	ENSMUST00000041676	0.00112399
18	13014572	TA	T	T	22	1,21	TA	20	20,0	INTRON	-	ENSMUST00000041676	4.48289
18	13014753	GA	G	GA,G	16	2,14	GA	25	25,0	INTRON	-	ENSMUST00000041676	2.90145
18	13016274	GA	G	G,GA	26	3,23	GA	24	24,0	INTRON	-	ENSMUST00000041676	3.06441
18	13017216	A	AT	A,AT	20	5,15	A	19	18,1	INTRON	-	ENSMUST00000041676	0.93301
18	13017290	T	TGTG	TGTG,T	26	4,22	T	14	14,0	INTRON	-	ENSMUST00000041676	2.4537
18	13019246	A	AGCATACT	AGCATACT,A	19	5,14	A	29	29,0	INTRON	-	ENSMUST00000041676	1.2287
18	13019260	A	AC	AC,A	20	4,16	A	29	29,0	INTRON	-	ENSMUST00000041676	1.85364
18	13019600	TA	T	TA,T	26	7,19	TA	27	27,0	INTRON	-	ENSMUST00000041676	1.1789
18	13019937	TACACAC	T	T,TACACAC	8	1,7	TACACAC	16	16,0	INTRON	-	ENSMUST00000041676	2.90145
18	13020379	T	TCACACA	TCACACA,T	31	6,25	T	24	24,0	INTRON	-	ENSMUST00000041676	1.9296
18	13022895	TTGTGTG	T	T,TTGTGTG	27	4,23	TTGTGTG	15	15,0	DOWNSTREAM	-	ENSMUST00000041676	2.53744
18	13023161	TAGCA	T	TAGCA,T	36	29,7	TAGCA	35	35,0	DOWNSTREAM	-	ENSMUST00000041676	0.00157236
18	13023984	CTTT	C	C,CTTT	31	4,27	CTTT	24	24,0	DOWNSTREAM	-	ENSMUST00000041676	2.83521
18	13024877	A	AAAAAC	AAAAAC,A	20	6,14	A	22	22,0	DOWNSTREAM	-	ENSMUST00000041676	0.950747
18	13027163	AAAACAAACAAAC	A	A,AAAACAAACAAAC	21	2,19	AAAACAAACAAAC	25	25,0	DOWNSTREAM	-	ENSMUST00000041676	3.42962
18	13027291	CT	C	C,CT	36	8,28	CT	38	38,0	DOWNSTREAM	-	ENSMUST00000041676	1.6101
18	13028782	T	TCCCCCCCCCCCCCCCCCCCCCCCCCCCCCCCCC	T	13	13,0	TCCCCCCCCCCCCCCCCCCCCCCCCCCCCCCCCC,T	16	12,4	INTERGENIC	-	-	0.00552427
18	13028900	TAC	T	TAC,T	15	2,13	TAC	21	21,0	INTERGENIC	-	-	2.76589
18	13032397	TTTTC	T	T,TTTTC	18	2,16	TTTTC	33	33,0	INTERGENIC	-	-	3.13915
18	13032748	CCCCG	C	CCCCG,C	17	2,15	CCCCG	5	5,0	INTERGENIC	-	-	3.02543
18	13033936	CCCTCCCTCCCTT	C	C,CCCTCCCTCCCTT	10	3,7	CCCTCCCTCCCTT	10	10,0	INTERGENIC	-	-	0.950747
18	13034450	ATT	A	A,ATT	26	8,18	ATT	21	21,0	INTERGENIC	-	-	0.899644
18	13037970	CT	C	C,CT	9	2,7	CT	14	14,0	INTERGENIC	-	-	1.6101
18	13045131	ACCCC	A	ACCCC,A	12	1,11	ACCCC	4	4,0	INTERGENIC	-	-	3.66127
18	13046209	AATG	A	A,AATG	23	2,21	AATG	31	31,0	INTERGENIC	-	-	3.58949
18	13046435	CAA	C	CAA,C	10	1,9	CAA	11	11,0	INTERGENIC	-	-	3.34032
18	13047723	GTTTTTTTTTTTTTT	G	GTTTTTTTTTTTTTT,G	16	2,14	GTTTTTTTTTTTTTT	10	10,0	INTERGENIC	-	-	2.90145
18	13050186	T	TTC	TTC,T	14	1,13	T	6	6,0	INTERGENIC	-	-	3.90527
18	13050915	GT	G	GT,G	23	7,16	GT	27	26,1	INTERGENIC	-	-	0.701025
18	13051955	T	TTGTG	TTGTG,T	15	5,10	T	13	13,0	INTERGENIC	-	-	0.744936
18	13054450	T	TATCC	T,TATCC	18	5,13	T	16	16,0	INTERGENIC	-	-	1.11155
18	13054502	T	TTCTCTGTCTCTG	T,TTCTCTGTCTCTG	14	4,10	T	19	19,0	INTERGENIC	-	-	1.0518
18	13058802	G	GTGTATGTATGTA	G,GTGTATGTATGTA	15	2,13	G	14	14,0	INTERGENIC	-	-	2.76589
18	13058834	A	ATGTGTG	ATGTGTG,A	6	1,5	A	12	12,0	INTERGENIC	-	-	2.27336
18	13066910	A	AACTGGCCAGGAAGAACGACGCT	AACTGGCCAGGAAGAACGACGCT,A	7	4,3	A	32	32,0	INTERGENIC	-	-	0.0817883
18	13075045	GCACACACACACA	G	G,GCACACACACACA	20	2,18	GCACACACACACA	11	11,0	INTERGENIC	-	-	3.34032
18	13075447	GGGCTCACA	G	G,GGGCTCACA	18	6,12	GGGCTCACA	31	31,0	INTERGENIC	-	-	0.744936
18	13075706	C	CTCTCTCTCTCTT	CTCTCTCTCTCTT	13	0,13	C	23	23,0	INTERGENIC	-	-	5.65685
18	13075819	A	AATCT	A,AATCT	13	4,9	A	17	17,0	INTERGENIC	-	-	0.899644
18	13079957	AT	A	A,AT	22	5,17	AT	20	18,2	INTERGENIC	-	-	0.779418
18	13082993	CT	C	CT,C	20	4,16	CT	13	13,0	INTERGENIC	-	-	1.85364
18	13084092	G	GGAATAGGTGTAT	G,GGAATAGGTGTAT	26	23,3	G	31	31,0	INTERGENIC	-	-	0.000115695
18	13087889	AT	A	AT,A	26	6,20	AT	36	36,0	INTERGENIC	-	-	1.52356
18	13090203	A	ATG	A,ATG	29	3,26	A	19	19,0	INTERGENIC	-	-	3.27681
18	13094529	A	ACACAGCACAG	ACACAGCACAG,A	13	3,10	A	22	22,0	INTERGENIC	-	-	1.52356
18	13096500	A	AG	AG	21	1,20	A	36	36,0	INTERGENIC	-	-	4.43229
18	13097499	T	TG	TG,T	13	4,9	T	30	30,0	INTERGENIC	-	-	0.899644
18	13100728	A	AC	AC	15	1,14	A	13	13,0	INTERGENIC	-	-	4.00644
18	13100884	C	CGGGGGGGG	CGGGGGGGG,C	14	9,5	C	29	29,0	INTERGENIC	-	-	0.0328689
18	13104164	C	CT	CT,C	17	3,14	C	15	15,0	INTERGENIC	-	-	2.14275
18	13104378	G	GCAGCTAGAGTCAAGAGCT	GCAGCTAGAGTCAAGAGCT,G	13	9,4	G	22	22,0	INTERGENIC	-	-	0.0156012
18	13112055	GT	G	GT,G	36	6,30	GT	34	34,0	INTERGENIC	-	-	2.27336
18	13115372	TCAAAA	T	TCAAAA,T	31	8,23	TCAAAA	21	21,0	INTERGENIC	-	-	1.27176
18	13120242	GT	G	G,GT	23	4,19	GT	36	35,1	INTERGENIC	-	-	1.83413
18	13121929	GA	G	G,GA	25	6,19	GA	26	26,0	INTERGENIC	-	-	1.43431
18	13122749	TGGACGGGGCGGGAGTGGATGATTGTGTGTGTGAGACAGACCACG	T	T,TGGACGGGGCGGGAGTGGATGATTGTGTGTGTGAGACAGACCACG	9	3,6	TGGACGGGGCGGGAGTGGATGATTGTGTGTGTGAGACAGACCACG	18	18,0	INTERGENIC	-	-	0.744936
18	13123293	CTT	C	CTT,C	19	3,16	CTT	25	24,1	INTERGENIC	-	-	1.87816
18	13124032	CATCTATCT	C	C,CATCTATCT	9	4,5	CATCTATCT	15	15,0	INTERGENIC	-	-	0.299373
18	13124179	CTATCT	C	C	12	0,12	CTATCT	18	18,0	INTERGENIC	-	-	5.65685
18	13124195	TATC	T	T	12	0,12	TATC	18	18,0	INTERGENIC	-	-	5.65685
18	13124220	TTATCTATC	T	T	9	0,9	TTATCTATC	17	17,0	INTERGENIC	-	-	5.65685
18	13124401	AT	A	A,AT	18	3,15	AT	19	19,0	INTERGENIC	-	-	2.27336
18	13126876	AG	A	AG	20	19,1	A	29	0,29	INTERGENIC	-	-	4.37717
18	13147463	T	TG	T,TG	21	6,15	T	30	30,0	INTERGENIC	-	-	1.0518
18	13148170	TTGTG	T	TTGTG,T	22	7,15	TTGTG	37	37,0	INTERGENIC	-	-	0.833524
18	13153933	AAAGAACGAGGCCAAGAC	A	A,AAAGAACGAGGCCAAGAC	20	2,18	AAAGAACGAGGCCAAGAC	34	34,0	INTERGENIC	-	-	3.34032
18	13154658	C	CT	C,CT	28	7,21	C	26	26,0	INTERGENIC	-	-	1.3424
18	13156324	A	AACACACACAC	A,AACACACACAC	23	6,17	A	37	37,0	INTERGENIC	-	-	1.2479
18	13156748	TAGCAGCAGCAGCAGCAGC	T	T,TAGCAGCAGCAGCAGCAGC	17	2,15	TAGCAGCAGCAGCAGCAGC	22	22,0	INTERGENIC	-	-	3.02543
18	13159225	GTT	G	G,GTT	22	6,16	GTT	9	9,0	INTERGENIC	-	-	1.15096
18	13167254	T	TAA	TAA,T	13	6,7	T	36	36,0	INTERGENIC	-	-	0.256064
18	13167285	A	AAAAAGAAAAAG	AAAAAGAAAAAG,A	15	7,8	A	35	35,0	INTERGENIC	-	-	0.2441
18	13171436	CAAAAA	C	C	6	1,5	CAAAAA	13	12,1	INTERGENIC	-	-	1.40075
18	13179422	C	CA	C,CA	20	2,18	C	33	33,0	INTERGENIC	-	-	3.34032
18	13179536	G	GA	G,GA	18	6,12	G	35	35,0	INTERGENIC	-	-	0.744936
18	13180291	C	CAT	CAT,C	13	2,11	C	28	28,0	INTERGENIC	-	-	2.4537
18	13181245	C	CA	C,CA	16	8,8	C	25	25,0	INTERGENIC	-	-	0.176777
18	13182538	A	AG	A,AG	10	6,4	A	32	32,0	INTERGENIC	-	-	0.0579262
18	13183003	G	GGTGTGT	GGTGTGT,G	6	2,4	G	10	9,1	INTERGENIC	-	-	0.330532
18	13184191	TTC	T	T,TTC	25	2,23	TTC	25	25,0	INTERGENIC	-	-	3.72833
18	13185420	CTT	C	C,CTT	22	4,18	CTT	29	29,0	INTERGENIC	-	-	2.07407
18	13185473	T	TTC	TTC,T	24	5,19	T	33	33,0	INTERGENIC	-	-	1.75908
18	13185761	AT	A	A,AT	25	7,18	AT	29	29,0	INTERGENIC	-	-	1.09455
18	13187002	G	GTTT	G,GTTT	21	4,17	G	23	23,0	INTERGENIC	-	-	1.96663
18	13187355	GGACAGACA	G	GGACAGACA,G	25	1,24	GGACAGACA	23	23,0	INTERGENIC	-	-	4.61244
18	13189525	C	CT	CT,C	18	3,15	C	39	39,0	INTERGENIC	-	-	2.27336
18	13190492	AT	A	A	19	2,17	AT	25	22,3	INTERGENIC	-	-	1.57887
18	13195126	CACACACACACAT	C	C,CACACACACACAT	22	7,15	CACACACACACAT	30	30,0	INTERGENIC	-	-	0.833524
18	13196419	T	TTTATTAGAATTTTGCATAAAGGTTGAGGTTCAAA	T,TTTATTAGAATTTTGCATAAAGGTTGAGGTTCAAA	13	4,9	T	22	22,0	INTERGENIC	-	-	0.899644
18	13197135	T	TACACACAC	TACACACAC,T	13	3,10	T	6	6,0	INTERGENIC	-	-	1.52356
18	13197331	A	ATGTG	ATGTG,A	19	5,14	A	18	18,0	INTERGENIC	-	-	1.2287
18	13199437	A	AG	AG,A	30	5,25	A	37	37,0	INTERGENIC	-	-	2.27336
18	13205163	C	CTT	CTT,C	15	2,13	C	20	20,0	DOWNSTREAM	-	ENSMUST00000083216	2.76589
18	13209663	T	TA	T,TA	27	9,18	T	32	32,0	DOWNSTREAM	-	ENSMUST00000083216	0.744936
18	13210145	AG	A	AG,A	20	4,16	AG	29	29,0	UPSTREAM	-	ENSMUST00000083216	1.85364
18	13210658	TG	T	TG,T	13	4,9	TG	31	31,0	UPSTREAM	-	ENSMUST00000083216	0.899644
18	13210799	A	ACAAAATTCTG	A,ACAAAATTCTG	10	5,5	A	30	30,0	UPSTREAM	-	ENSMUST00000083216	0.176777
18	13216239	TCATGATGTTACATTAGGACAGCCGTTTGTCTGTCTGC	T	TCATGATGTTACATTAGGACAGCCGTTTGTCTGTCTGC,T	23	7,16	TCATGATGTTACATTAGGACAGCCGTTTGTCTGTCTGC	41	41,0	INTERGENIC	-	-	0.921586
18	13217120	G	GTTT	G,GTTT	23	4,19	G	29	29,0	INTERGENIC	-	-	2.17623
18	13217608	C	CATAG	CATAG,C	17	5,12	C	27	27,0	INTERGENIC	-	-	0.991372
18	13219044	C	CGTGTGT	C,CGTGTGT	19	2,17	C	21	21,0	INTERGENIC	-	-	3.24378
18	13219193	TTCCATCTC	T	TTCCATCTC,T	12	3,9	TTCCATCTC	16	16,0	INTERGENIC	-	-	1.3424
18	13219854	GTT	G	G,GTT	24	7,17	GTT	32	32,0	INTERGENIC	-	-	1.0087
18	13221674	TCCC	T	TCCC,T	17	2,15	TCCC	10	10,0	INTERGENIC	-	-	3.02543
18	13231058	GT	G	G,GT	37	9,28	GT	28	28,0	INTERGENIC	-	-	1.40397
18	13231697	T	TACACACACACACACACACAC	T,TACACACACACACACACACAC	17	6,11	T	25	25,0	INTERGENIC	-	-	0.641644
18	13232623	AT	A	AT,A	16	2,14	AT	43	43,0	INTERGENIC	-	-	2.90145
18	13233684	T	TGATAGATAGATAGATAGATAGATA	TGATAGATAGATAGATAGATAGATA,T	18	5,13	T	35	35,0	INTERGENIC	-	-	1.11155
18	13235785	T	TATC	T,TATC	35	7,28	T	26	26,0	INTERGENIC	-	-	1.85364
18	13236483	T	TACACAC	TACACAC,T	20	4,16	T	26	26,0	INTERGENIC	-	-	1.85364
18	13239773	A	AACCGGCC	AACCGGCC,A	16	6,10	A	25	25,0	INTERGENIC	-	-	0.53948
18	13241094	GA	G	GA,G	19	8,11	GA	15	15,0	INTERGENIC	-	-	0.367934
18	13245625	T	TGG	TGG,T	9	1,8	T	6	6,0	INTERGENIC	-	-	3.13915
18	13245690	TA	T	T,TA	16	3,13	TA	19	19,0	INTERGENIC	-	-	2.00305
18	13247740	GTTT	G	GTTT,G	25	3,22	GTTT	24	24,0	INTERGENIC	-	-	2.9853
18	13251156	T	TGAA	T,TGAA	30	7,23	T	34	34,0	INTERGENIC	-	-	1.49833
18	13252742	A	AG	A,AG	17	4,13	A	36	36,0	INTERGENIC	-	-	1.47927
18	13255302	C	CTTT	C,CTTT	20	3,17	C	21	21,0	INTERGENIC	-	-	2.50998
18	13258606	TTTGTTTG	T	T,TTTGTTTG	29	3,26	TTTGTTTG	32	32,0	INTERGENIC	-	-	3.27681
18	13258672	CT	C	C	18	2,16	CT	27	27,0	INTERGENIC	-	-	3.13915
18	13260471	C	CT	CT,C	34	6,28	C	29	29,0	INTERGENIC	-	-	2.14275
18	13260749	AG	A	AG,A	25	8,17	AG	34	34,0	INTERGENIC	-	-	0.822469
18	13261885	A	AT	AT,A	19	2,17	A	24	24,0	INTERGENIC	-	-	3.24378
18	13263874	C	CTTTTCTT	CTTTTCTT,C	9	1,8	C	26	26,0	INTERGENIC	-	-	3.13915
18	13263925	G	GT	GT,G	17	4,13	G	24	24,0	INTERGENIC	-	-	1.47927
18	13266569	G	GAA	GAA,G	20	5,15	G	30	30,0	INTERGENIC	-	-	1.3424
18	13268999	CAACATTATAT	C	CAACATTATAT,C	20	2,18	CAACATTATAT	31	31,0	INTERGENIC	-	-	3.34032
18	13270709	TA	T	T,TA	26	5,21	TA	34	34,0	INTERGENIC	-	-	1.94449
18	13272908	G	GA	GA,G	19	8,11	G	18	17,1	INTERGENIC	-	-	0.222182
18	13274295	GT	G	G,GT	14	4,10	GT	22	22,0	INTERGENIC	-	-	1.0518
18	13274313	G	GTTTT	GTTTT,G	12	3,9	G	19	19,0	INTERGENIC	-	-	1.3424
18	13278533	G	GCA	GCA,G	23	7,16	G	41	41,0	INTERGENIC	-	-	0.921586
18	13280893	C	CACAT	CACAT,C	28	6,22	C	29	29,0	INTERGENIC	-	-	1.69394
18	13281504	CGTGTGT	C	CGTGTGT,C	13	2,11	CGTGTGT	15	15,0	INTERGENIC	-	-	2.4537
18	13281694	T	TA	TA,T	30	9,21	T	40	40,0	INTERGENIC	-	-	0.950747
18	13283279	AT	A	AT,A	27	5,22	AT	34	34,0	INTERGENIC	-	-	2.03175
18	13283546	AT	A	AT,A	27	6,21	AT	33	33,0	INTERGENIC	-	-	1.6101
18	13283576	AT	A	A,AT	30	7,23	AT	36	36,0	INTERGENIC	-	-	1.49833
18	13285126	GAA	G	G,GAA	23	5,18	GAA	37	37,0	INTERGENIC	-	-	1.66073
18	13286028	CTTT	C	CTTT,C	25	6,19	CTTT	20	20,0	INTERGENIC	-	-	1.43431
18	13289338	A	ATG	ATG,A	19	5,14	A	22	22,0	INTERGENIC	-	-	1.2287
18	13290333	C	CTGCA	C,CTGCA	15	3,12	C	38	38,0	INTERGENIC	-	-	1.85364
18	13290691	TTTC	T	T,TTTC	14	7,7	TTTC	29	29,0	INTERGENIC	-	-	0.176777
18	13290713	TG	T	TG,T	13	6,7	TG	30	30,0	INTERGENIC	-	-	0.256064
18	13291563	G	GGA	G,GGA	30	8,22	G	33	33,0	INTERGENIC	-	-	1.19973
18	13291823	C	CA	C,CA	27	6,21	C	36	36,0	INTERGENIC	-	-	1.6101
18	13292276	TGG	T	TGG,T	21	3,18	TGG	40	40,0	INTERGENIC	-	-	2.61722
18	13292387	GCCATCT	G	GCCATCT,G	22	3,19	GCCATCT	42	42,0	INTERGENIC	-	-	2.71788
18	13292948	T	TAAGATAAGG	TAAGATAAGG,T	27	3,24	T	36	36,0	INTERGENIC	-	-	3.13915
18	13293387	C	CA	C,CA	18	5,13	C	36	36,0	INTERGENIC	-	-	1.11155
18	13293758	A	AAAAAC	AAAAAC,A	31	4,27	A	32	32,0	INTERGENIC	-	-	2.83521
18	13294255	TC	T	TC,T	36	11,25	TC	23	23,0	INTERGENIC	-	-	0.913614
18	13294411	T	TA	TA,T	25	8,17	T	28	28,0	INTERGENIC	-	-	0.822469
18	13295042	G	GAATACTATATATATACTATATATACA	GAATACTATATATATACTATATATACA,G	30	7,23	G	27	27,0	INTERGENIC	-	-	1.49833
18	13295350	AT	A	AT,A	38	7,31	AT	36	36,0	INTERGENIC	-	-	2.04393
18	13295727	GT	G	G,GT	20	4,16	GT	25	25,0	INTERGENIC	-	-	1.85364
18	13295839	A	AT	AT,A	25	7,18	A	28	28,0	INTERGENIC	-	-	1.09455
18	13295865	A	ATT	A,ATT	25	7,18	A	31	31,0	INTERGENIC	-	-	1.09455
18	13297340	A	ACACTGCCTCTGCTATGCTAT	ACACTGCCTCTGCTATGCTAT,A	22	13,9	A	23	22,1	INTERGENIC	-	-	0.0369557
18	13297562	ACTGCCTTGCTATGCAG	A	ACTGCCTTGCTATGCAG,A	11	5,6	ACTGCCTTGCTATGCAG	20	20,0	INTERGENIC	-	-	0.273129
18	13298325	C	CA	CA,C	35	30,5	C	14	14,0	INTERGENIC	-	-	0.000336577
18	13300610	CGTGTCTTCTGTATAGTGAGAATTCACCCACTTCTGTCTCGCCTGCCCA	C	C,CGTGTCTTCTGTATAGTGAGAATTCACCCACTTCTGTCTCGCCTGCCCA	15	4,11	CGTGTCTTCTGTATAGTGAGAATTCACCCACTTCTGTCTCGCCTGCCCA	38	38,0	INTERGENIC	-	-	1.19973
18	13301424	AGTGTGTGTGTGTGTGTGTGTGTGT	A	AGTGTGTGTGTGTGTGTGTGTGTGT,A	5	3,2	AGTGTGTGTGTGTGTGTGTGTGTGT	18	18,0	INTERGENIC	-	-	0.0579262
18	13302737	G	GT	GT	15	1,14	G	27	27,0	INTERGENIC	-	-	4.00644
18	13303748	A	AAC	AAC,A	23	5,18	A	39	39,0	INTERGENIC	-	-	1.66073
18	13305122	G	GCGCACACA	G,GCGCACACA	17	6,11	G	24	24,0	INTERGENIC	-	-	0.641644
18	13305398	CAGT	C	C,CAGT	21	4,17	CAGT	27	27,0	INTERGENIC	-	-	1.96663
18	13307254	A	AT	AT,A	18	4,14	A	18	18,0	INTERGENIC	-	-	1.6101
18	13307436	CT	C	C	25	2,23	CT	32	32,0	INTERGENIC	-	-	3.72833
18	13307796	TCAC	T	T,TCAC	14	3,11	TCAC	21	21,0	INTERGENIC	-	-	1.69394
18	13308192	A	ACC	A,ACC	13	7,6	A	21	21,0	INTERGENIC	-	-	0.118472
18	13308394	TCTCAGAGAACACCATGCTTATATTAC	T	TCTCAGAGAACACCATGCTTATATTAC,T	43	11,32	TCTCAGAGAACACCATGCTTATATTAC	40	40,0	INTERGENIC	-	-	1.29117
18	13317640	TCTTCCTTC	T	T,TCTTCCTTC	5	1,4	TCTTCCTTC	9	9,0	INTERGENIC	-	-	1.85364
18	13317804	CCCTTCCTT	C	CCCTTCCTT,C	5	1,4	CCCTTCCTT	4	4,0	INTERGENIC	-	-	1.85364
18	13318588	T	TCCC	TCCC,T	10	4,6	T	24	24,0	INTERGENIC	-	-	0.439877
18	13319550	C	CACACACACACACACAT	CACACACACACACACAT	13	0,13	C	24	24,0	INTERGENIC	-	-	5.65685
18	13320425	C	CGTGTGTGTGTGTGTGTGT	CGTGTGTGTGTGTGTGTGT,C	8	6,2	C	26	26,0	INTERGENIC	-	-	0.00552427
18	13320887	T	TAC	TAC	4	0,4	T	5	5,0	INTERGENIC	-	-	5.65685
18	13322183	TGTGTGC	T	T,TGTGTGC	10	3,7	TGTGTGC	20	20,0	INTERGENIC	-	-	0.950747
18	13323755	GGT	G	GGT,G	27	4,23	GGT	20	19,1	INTERGENIC	-	-	1.87519
18	13324817	GA	G	G,GA	23	7,16	GA	28	27,1	INTERGENIC	-	-	0.708093
18	13327747	TTGTGTGTGTGTG	T	T	4	0,4	TTGTGTGTGTGTG	11	11,0	INTERGENIC	-	-	5.65685
18	13327823	GGAGAGAGAGAGA	G	G	6	0,6	GGAGAGAGAGAGA	8	8,0	INTERGENIC	-	-	5.65685
18	13337809	T	TC	TC,T	28	9,19	T	27	27,0	INTERGENIC	-	-	0.813866
18	13337943	TTA	T	T,TTA	29	8,21	TTA	31	31,0	INTERGENIC	-	-	1.12637
18	13338132	A	ATTT	ATTT,A	18	5,13	A	31	31,0	INTERGENIC	-	-	1.11155
18	13339011	G	GT	GT	33	3,30	G	36	36,0	INTERGENIC	-	-	3.51246
18	13341309	T	TGAA	TGAA,T	16	2,14	T	28	28,0	INTERGENIC	-	-	2.90145
18	13341740	G	GGGGT	GGGGT,G	19	5,14	G	12	12,0	INTERGENIC	-	-	1.2287
18	13344953	G	GT	GT,G	31	5,26	G	30	29,1	INTERGENIC	-	-	1.91677
18	13345007	A	AT	AT,A	29	3,26	A	33	33,0	INTERGENIC	-	-	3.27681
18	13345129	A	AT	AT,A	22	3,19	A	23	23,0	INTERGENIC	-	-	2.71788
18	13347176	TGGAA	T	T,TGGAA	15	5,10	TGGAA	41	41,0	INTERGENIC	-	-	0.744936
18	13349018	AAAAC	A	A,AAAAC	21	10,11	AAAAC	32	32,0	INTERGENIC	-	-	0.22307
18	13362684	C	CCTTT	C,CCTTT	12	3,9	C	15	15,0	INTERGENIC	-	-	1.3424
18	13365677	A	AAGAAGAGAAGAGAAG	A,AAGAAGAGAAGAGAAG	19	5,14	A	21	21,0	INTERGENIC	-	-	1.2287
18	13371034	CT	C	CT,C	11	2,9	CT	12	10,2	INTERGENIC	-	-	0.664045
18	13373659	TA	T	T	31	4,27	TA,T	24	21,3	INTERGENIC	-	-	1.3067
18	13378365	T	TATAAA	T,TATAAA	9	1,8	T	12	12,0	INTERGENIC	-	-	3.13915
18	13380469	G	GA	GA,G	5	1,4	G	6	6,0	INTERGENIC	-	-	1.85364
18	13380553	GCC	G	G,GCC	6	2,4	GCC	4	4,0	INTERGENIC	-	-	0.744936
18	13386434	TACAC	T	T,TACAC	15	5,10	TACAC	16	16,0	INTERGENIC	-	-	0.744936
18	13387043	C	CACAG	CACAG,C	21	12,9	C	25	25,0	INTERGENIC	-	-	0.0817883
18	13387703	T	TAAAC	T,TAAAC	20	3,17	T	33	33,0	INTERGENIC	-	-	2.50998
18	13388162	GAAAAC	G	G,GAAAAC	17	6,11	GAAAAC	26	26,0	INTERGENIC	-	-	0.641644
18	13388298	AGTGTGTGT	A	A,AGTGTGTGT	17	5,12	AGTGTGTGT	26	26,0	INTERGENIC	-	-	0.991372
18	13388534	T	TAC	TAC,T	14	2,12	T	29	29,0	INTERGENIC	-	-	2.61722
18	13391351	C	CTTCT	C,CTTCT	10	3,7	C	14	14,0	INTERGENIC	-	-	0.950747
18	13391491	G	GTCTT	G,GTCTT	10	4,6	G	24	24,0	INTERGENIC	-	-	0.439877
18	13391747	C	CCTTCCTTTCTTT	C,CCTTCCTTTCTTT	11	4,7	C	16	16,0	INTERGENIC	-	-	0.590339
18	13396133	A	AAG	A	7	7,0	A,AAG	5	1,4	INTERGENIC	-	-	1.85364
18	13396173	GAA	G	GAA,G	6	3,3	GAA	18	18,0	INTERGENIC	-	-	0.176777
18	13399935	T	TGAGAGA	TGAGAGA	7	0,7	T	18	18,0	INTERGENIC	-	-	5.65685
18	13401320	ATCTCTCTCTCTCTCTCTCTC	A	A,ATCTCTCTCTCTCTCTCTCTC	6	1,5	ATCTCTCTCTCTCTCTCTCTC	6	6,0	INTERGENIC	-	-	2.27336
18	13402349	GTTTGTTTATTTATTTA	G	G,GTTTGTTTATTTATTTA	27	6,21	GTTTGTTTATTTATTTA	23	23,0	INTERGENIC	-	-	1.6101
18	13405663	GTT	G	GTT,G	11	3,8	GTT	22	22,0	INTERGENIC	-	-	1.15096
18	13407149	G	GTGTTT	GTGTTT,G	23	5,18	G	25	25,0	INTERGENIC	-	-	1.66073
18	13409698	GGAGAGGGAGAGGGAGAGA	G	G,GGAGAGGGAGAGGGAGAGA	15	3,12	GGAGAGGGAGAGGGAGAGA	10	10,0	INTERGENIC	-	-	1.85364
18	13411431	T	TTGTGTG	TTGTGTG,T	13	3,10	T	18	18,0	INTERGENIC	-	-	1.52356
18	13418248	GTA	G	G,GTA	14	3,11	GTA	10	10,0	INTERGENIC	-	-	1.69394
18	13418269	CACACACACACACACACAGAGAGAGAG	C	C,CACACACACACACACACAGAGAGAGAG	16	5,11	CACACACACACACACACAGAGAGAGAG	14	14,0	INTERGENIC	-	-	0.868837
18	13425265	A	AT	AT,A	26	5,21	A	37	37,0	INTERGENIC	-	-	1.94449
18	13426226	GAAAA	G	GAAAA,G	20	8,12	GAAAA	21	21,0	INTERGENIC	-	-	0.439877
18	13431023	C	CA	CA,C	20	3,17	C	42	42,0	INTERGENIC	-	-	2.50998
18	13435519	A	AAGG	AAGG,A	6	1,5	A	4	4,0	INTERGENIC	-	-	2.27336
18	13436029	A	AACACACAC	AACACACAC,A	18	4,14	A	26	25,1	INTERGENIC	-	-	1.24947
18	13438006	TATATATATATATATATAA	T	T,TATATATATATATATATAA	4	1,3	TATATATATATATATATAA	4	4,0	INTERGENIC	-	-	1.3424
18	13440196	GTTT	G	G,GTTT	22	3,19	GTTT	10	10,0	INTERGENIC	-	-	2.71788
18	13440226	G	GA	G,GA	13	2,11	G	12	12,0	INTERGENIC	-	-	2.4537
18	13441819	C	CCACACACACA	CCACACACACA,C	22	6,16	C	13	13,0	INTERGENIC	-	-	1.15096
18	13444948	G	GTTGTT	GTTGTT,G	23	7,16	G	26	26,0	INTERGENIC	-	-	0.921586
18	13450291	TAC	T	TAC,T	29	6,23	TAC	34	34,0	INTERGENIC	-	-	1.77511
18	13450554	TA	T	TA,T	18	2,16	TA	13	13,0	INTERGENIC	-	-	3.13915
18	13450867	TC	T	TC,T	20	4,16	TC	36	36,0	INTERGENIC	-	-	1.85364
18	13450988	T	TG	T,TG	16	2,14	T	34	34,0	INTERGENIC	-	-	2.90145
18	13454363	TCA	T	TCA	29	28,1	TCA,T	27	20,7	INTERGENIC	-	-	0.00324586
18	13464158	GTA	G	GTA	18	16,2	GTA,G	25	13,12	INTERGENIC	-	-	0.0386414
18	13466680	C	CT	C,CT	21	6,15	C	22	22,0	INTERGENIC	-	-	1.0518
18	13466784	GTA	G	GTA,G	21	7,14	GTA	30	30,0	INTERGENIC	-	-	0.744936
18	13476679	GAATAAT	G	GAATAAT,G	18	6,12	GAATAAT	19	19,0	INTERGENIC	-	-	0.744936
18	13480451	A	ACT	A,ACT	25	6,19	A	37	37,0	INTERGENIC	-	-	1.43431
18	13483879	T	TAC	T,TAC	14	6,8	T	23	23,0	INTERGENIC	-	-	0.344655
18	13492028	T	TCTTC	TCTTC,T	14	1,13	T	6	6,0	INTERGENIC	-	-	3.90527
18	13500471	TTC	T	T,TTC	10	1,9	TTC	8	8,0	INTERGENIC	-	-	3.34032
18	13500901	TC	T	T	4	0,4	TC	4	4,0	INTERGENIC	-	-	5.65685
18	13503527	GTTCT	G	G,GTTCT	22	3,19	GTTCT	16	16,0	INTERGENIC	-	-	2.71788
18	13506205	CTTGT	C	CTTGT,C	26	2,24	CTTGT	32	32,0	INTERGENIC	-	-	3.79109
18	13518968	T	TTG	T,TTG	13	2,11	T	16	16,0	INTERGENIC	-	-	2.4537
18	13536282	AGTGT	A	AGTGT,A	11	3,8	AGTGT	14	14,0	INTERGENIC	-	-	1.15096
18	13536602	C	CGT	CGT,C	10	2,8	C	12	12,0	INTERGENIC	-	-	1.85364
18	13539430	G	GGTGT	G,GGTGT	14	5,9	G	14	14,0	INTERGENIC	-	-	0.62108
18	13541628	A	AACAC	AACAC,A	13	5,8	A	16	16,0	INTERGENIC	-	-	0.499239
18	13547305	ACG	A	ACG,A	16	7,9	ACG	15	15,0	INTERGENIC	-	-	0.318557
18	13550366	A	AAAAAC	AAAAAC,A	15	5,10	A	22	22,0	INTERGENIC	-	-	0.744936
18	13550652	CTTTGTTTTGT	C	CTTTGTTTTGT,C	22	6,16	CTTTGTTTTGT	26	26,0	INTERGENIC	-	-	1.15096
18	13551639	T	TCC	T,TCC	6	1,5	T	13	13,0	INTERGENIC	-	-	2.27336
18	13559877	AGTGTGT	A	A,AGTGTGT	7	3,4	AGTGTGT	20	20,0	INTERGENIC	-	-	0.344655
18	13570337	CTTTTTTTTTTTTTTTT	C	C	7	0,7	CTTTTTTTTTTTTTTTT	8	8,0	INTERGENIC	-	-	5.65685
18	13614427	CA	C	CA,C	19	3,16	C	25	1,24	INTERGENIC	-	-	0.000128839
18	13633123	G	GA	G,GA	19	5,14	GA	21	0,21	INTERGENIC	-	-	0.00713932
18	13677222	AAGGAGG	A	A,AAGGAGG	5	1,4	A	9	1,8	INTERGENIC	-	-	3.14e-05
18	13752331	T	TTGTG	TTGTG,T	8	1,7	TTGTG	11	0,11	INTRON	-	ENSMUST00000025288	0.000172633
18	13770588	CACATACACACACACACACACACACAT	C	CACATACACACACACACACACACACAT,C	20	2,18	C	24	2,22	INTRON	-	ENSMUST00000025288	7.27e-09
18	13840919	A	AAC	AAC	9	0,9	A,AAC	23	7,16	INTRON	-	ENSMUST00000025288	0.0147715
18	13868939	T	TTGTG	TTGTG	18	0,18	T,TTGTG	15	1,14	INTRON	-	ENSMUST00000025288	7.45e-06
18	13889359	A	AC	AC,A	11	3,8	AC	11	0,11	INTRON	-	ENSMUST00000025288	0.00853528
18	13972154	T	TG	TG,T	6	1,5	TG	8	0,8	INTRON	-	ENSMUST00000025288	0.000727476
18	13974172	G	GC	G,GC	19	3,16	GC	23	2,21	UPSTREAM	-	ENSMUST00000025288	1.02e-05
18	13991764	C	CA	C,CA	21	5,16	CA	25	2,23	INTERGENIC	-	-	0.000558687
18	14025299	G	GGT	GGT,G	25	3,22	GGT	24	1,23	INTERGENIC	-	-	1.67e-05
18	14046596	C	CTT	C,CTT	23	3,20	CTT	11	0,11	INTERGENIC	-	-	0.000213571
18	14098187	TG	T	TG	43	42,1	TG,T	82	70,12	INTERGENIC	-	-	0.000159813
18	14191567	C	CAGAG	CAGAG	5	0,5	C,CAGAG	18	5,13	INTERGENIC	-	-	0.0093554
18	14210927	G	GCA	GCA	22	0,22	G,GCA	31	5,26	INTERGENIC	-	-	0.000617471
18	14226387	AAC	A	A,AAC	14	11,3	AAC	28	27,1	INTERGENIC	-	-	0.00102715
18	14283630	TGATA	T	TGATA,T	11	4,7	T	14	0,14	INTERGENIC	-	-	0.0359676
18	14404583	CAG	C	CAG,C	23	17,6	CAG	14	13,1	INTERGENIC	-	-	0.00138021
18	14417598	A	AT	A	27	25,2	A,AT	22	15,7	INTERGENIC	-	-	0.00490324
18	14475034	TCA	T	TCA,T	19	2,17	T	25	0,25	INTERGENIC	-	-	7.31e-05
18	14489209	GGA	G	G	4	0,4	GGA,G	6	1,5	INTERGENIC	-	-	0.000727476
18	14509526	TTCTCTCTCTCTCTCTCTC	T	T	10	0,10	TTCTCTCTCTCTCTCTCTC,T	14	1,13	INTERGENIC	-	-	1.05e-05
18	14510760	TGATA	T	T,TGATA	20	16,4	TGATA	18	18,0	INTERGENIC	-	-	0.00181019
18	14535235	C	CAT	CAT	8	0,8	CAT,C	7	2,5	INTERGENIC	-	-	0.0107705
18	14553316	ATG	A	ATG,A	23	2,21	A	20	0,20	INTERGENIC	-	-	2.81e-05
18	14563901	G	GGT	GGT	20	2,18	GGT,G	18	4,14	INTERGENIC	-	-	0.000154286
18	14627688	AAC	A	AAC,A	20	15,5	AAC	13	13,0	INTRON	-	ENSMUST00000040924	0.00552427
18	14627723	GCA	G	GCA	15	13,2	G,GCA	13	7,6	INTRON	-	ENSMUST00000040924	0.0215428
18	14639930	C	CA	CA,C	14	3,11	CA	17	0,17	INTRON	-	ENSMUST00000040924	0.00255588
18	14675374	CAGAGAGAGAGAGAGAGAGAGAGAGAG	C	C	12	0,12	CAGAGAGAGAGAGAGAGAGAGAGAGAG,C	12	2,10	INTRON	-	ENSMUST00000040924	0.000727476
18	14695107	AGTGT	A	A	12	1,11	A,AGTGT	13	4,9	INTERGENIC	-	-	0.00321582
18	14731442	G	GAAAAC	GAAAAC,G	8	2,6	GAAAAC	18	0,18	INTRON	-	ENSMUST00000040860	0.00552427
18	14795396	TAC	T	T	4	0,4	TAC,T	11	2,9	INTRON	-	ENSMUST00000169862	0.00112399
18	14814160	CTG	C	C,CTG	9	2,7	C	16	1,15	INTRON	-	ENSMUST00000169862	0.000588033
18	14827648	T	TAC	TAC	11	1,10	TAC,T	24	5,19	INTRON	-	ENSMUST00000169862	0.000126289
18	14857024	AT	A	A	14	2,12	A,AT	19	3,16	INTRON	-	ENSMUST00000169862	4.35e-09
18	14884489	G	GT	GT,G	11	2,9	GT	11	1,10	INTRON	-	ENSMUST00000169862	3.51e-05
18	14942771	GA	G	GA,G	7	1,6	G	7	1,6	INTERGENIC	-	-	0
18	14975175	T	TG	TG,T	6	2,4	TG	7	0,7	INTRON	-	ENSMUST00000025992	0.0232792
18	15007191	CTG	C	CTG	15	14,1	C,CTG	16	10,6	INTRON	-	ENSMUST00000025992	0.0157644
18	15011966	GA	G	G,GA	13	4,9	G	8	1,7	INTRON	-	ENSMUST00000025992	0.00115127
18	15015814	AACAC	A	AACAC,A	9	1,8	A	15	0,15	INTRON	-	ENSMUST00000025992	9.58e-05
18	15028563	AAAC	A	AAAC,A	24	4,20	A	23	1,22	INTRON	-	ENSMUST00000025992	0.000160481
18	15034154	CACACACACACACAT	C	CACACACACACACAT,C	24	2,22	C	31	0,31	INTRON	-	ENSMUST00000025992	2.27e-05
18	15059868	CA	C	C	20	1,19	C,CA	23	5,18	INTRON	-	ENSMUST00000025992	0.000743429
18	15087199	C	CTCTTTCTT	C,CTCTTTCTT	5	3,2	CTCTTTCTT	8	0,8	INTRON	-	ENSMUST00000025992	0.439877
18	15140159	G	GAC	GAC	14	0,14	G,GAC	14	7,7	INTRON	-	ENSMUST00000025992	0.176777
18	15158893	TGAAA	T	T	10	0,10	T,TGAAA	16	1,15	INTERGENIC	-	-	5.39e-06
18	15167048	C	CGT	C,CGT	12	2,10	CGT	19	2,17	INTERGENIC	-	-	4.94e-06
18	15206115	C	CTTCTTCTTCT	CTTCTTCTTCT,C	6	1,5	CTTCTTCTTCT	7	1,6	INTERGENIC	-	-	4.33e-08
18	15248426	T	TCACA	TCACA,T	10	4,6	TCACA	7	1,6	INTERGENIC	-	-	0.00635986
18	15253586	T	TG	TG,T	11	2,9	TG	10	1,9	INTERGENIC	-	-	2.07e-05
18	15276172	AATACATAC	A	A,AATACATAC	24	20,4	AATACATAC	22	22,0	INTERGENIC	-	-	0.000727476
18	15279559	C	CCA	CCA	21	2,19	CCA,C	14	7,7	INTERGENIC	-	-	0.0614573
18	26331817	TA	T	T	17	1,16	TA	26	26,0	INTERGENIC	-	-	4.17763
18	26332291	ATT	A	ATT,A	20	13,7	ATT	27	27,0	INTERGENIC	-	-	0.0297109
18	26340104	A	AT	A,AT	26	14,12	A	40	40,0	INTERGENIC	-	-	0.118472
18	26341587	T	TA	T,TA	28	10,18	T	32	32,0	INTERGENIC	-	-	0.62108
18	26341905	A	AAAATTGG	A,AAAATTGG	27	9,18	A	33	33,0	INTERGENIC	-	-	0.744936
18	26343244	C	CT	C,CT	27	9,18	C	25	25,0	INTERGENIC	-	-	0.744936
18	26343993	A	ATAGCATTTGAATTG	ATAGCATTTGAATTG,A	17	11,6	A	41	41,0	INTERGENIC	-	-	0.0309804
18	26344029	C	CA	C,CA	22	11,11	C	29	29,0	INTERGENIC	-	-	0.176777
18	26346215	G	GTCT	G,GTCT	17	7,10	G	25	25,0	INTERGENIC	-	-	0.39841
18	26346534	TAC	T	TAC	11	11,0	TAC,T	25	20,5	INTERGENIC	-	-	0.00181019
18	26347315	CA	C	CA,C	26	9,17	CA	27	27,0	INTERGENIC	-	-	0.67601
18	26348585	G	GA	G,GA	11	7,4	G	23	23,0	INTERGENIC	-	-	0.0359676
18	26349822	C	CCGTG	CCGTG,C	25	16,9	C	23	23,0	INTERGENIC	-	-	0.0342048
18	26350090	GA	G	GA,G	26	15,11	GA	30	30,0	INTERGENIC	-	-	0.0766782
18	26351857	GAATATATATATATATATATATATATAT	G	G,GAATATATATATATATATATATATATAT	5	1,4	GAATATATATATATATATATATATATAT	6	6,0	INTERGENIC	-	-	1.85364
18	26354454	T	TGA	T,TGA	31	15,16	T	27	27,0	INTERGENIC	-	-	0.207189
18	26355580	T	TCAAA	TCAAA,T	24	7,17	T	34	34,0	INTERGENIC	-	-	1.0087
18	26356305	GTTT	G	GTTT,G	8	3,5	GTTT	9	9,0	INTERGENIC	-	-	0.53948
18	26356775	CAGG	C	CAGG,C	24	10,14	CAGG	32	32,0	INTERGENIC	-	-	0.382084
18	26356945	AAC	A	A,AAC	21	8,13	AAC	35	34,1	INTERGENIC	-	-	0.406057
18	26357233	GGAAAGTCA	G	G,GGAAAGTCA	32	13,19	GGAAAGTCA	44	44,0	INTERGENIC	-	-	0.417439
18	26357765	GA	G	G,GA	26	17,9	GA	25	25,0	INTERGENIC	-	-	0.0281139
18	26357862	C	CT	CT,C	19	8,11	C	24	24,0	INTERGENIC	-	-	0.367934
18	26681605	A	AT	AT,A	21	12,9	A	36	36,0	INTERGENIC	-	-	0.0817883
18	26685740	GT	G	G,GT	20	10,10	GT	42	42,0	INTERGENIC	-	-	0.176777
18	26687231	TCAAAAAAAC	T	TCAAAAAAAC,T	19	13,6	TCAAAAAAAC	33	33,0	INTERGENIC	-	-	0.0177649
18	26687602	TTTG	T	T,TTTG	27	15,12	TTTG	27	27,0	INTERGENIC	-	-	0.0980985
18	26688768	TA	T	TA,T	29	13,16	TA	27	26,1	INTERGENIC	-	-	0.204311
18	26702983	A	AG	A,AG	10	5,5	A	27	27,0	INTERGENIC	-	-	0.176777
18	26706362	G	GGT	G,GGT	8	4,4	G	17	17,0	INTERGENIC	-	-	0.176777
18	26708259	CAA	C	CAA,C	25	6,19	CAA	19	19,0	INTERGENIC	-	-	1.43431
18	26709825	C	CT	C,CT	29	10,19	C	28	27,1	INTERGENIC	-	-	0.515982
18	26717578	CA	C	CA,C	32	17,15	CA	21	20,1	INTERGENIC	-	-	0.0749309
18	26720547	G	GGAGAGA	G,GGAGAGA	4	2,2	G	16	16,0	INTERGENIC	-	-	0.176777
18	26727429	ACC	A	A,ACC	15	6,9	ACC	5	5,0	INTERGENIC	-	-	0.439877
18	26727456	G	GA	G,GA	16	3,13	G	11	11,0	INTERGENIC	-	-	2.00305
18	26741651	T	TTACTAC	T	12	12,0	TTACTAC	15	0,15	INTERGENIC	-	-	5.65685
18	26791456	TACACACAC	T	TACACACAC,T	11	6,5	TACACACAC	18	18,0	INTERGENIC	-	-	0.109764
18	26798516	GC	G	G,GC	27	11,16	GC	31	30,1	INTERGENIC	-	-	0.312473
18	26807443	T	TG	T,TG	7	5,2	TG	7	0,7	INTERGENIC	-	-	1.0518
18	26816478	C	CA	CA,C	20	9,11	C	29	29,0	INTERGENIC	-	-	0.284701
18	26818981	A	AATAG	AATAG,A	14	5,9	A	34	34,0	INTERGENIC	-	-	0.62108
18	26820660	CA	C	C,CA	22	8,14	CA	29	27,2	INTERGENIC	-	-	0.332671
18	26827899	A	AG	AG,A	9	5,4	A	12	11,1	INTERGENIC	-	-	0.034736
18	26828133	TAA	T	TAA,T	25	12,13	TAA	28	28,0	INTERGENIC	-	-	0.215076
18	26842915	AGTGT	A	AGTGT,A	13	3,10	AGTGT	10	10,0	INTERGENIC	-	-	1.52356
18	26864479	ATCTCTC	A	ATCTCTC,A	18	12,6	ATCTCTC	6	6,0	INTERGENIC	-	-	0.0232792
18	26865134	CT	C	CT,C	13	4,9	CT	29	27,2	INTERGENIC	-	-	0.532363
18	26881127	G	GA	GA,G	11	5,6	G	22	21,1	INTERGENIC	-	-	0.176777
18	26883168	AT	A	A,AT	16	9,7	AT	29	29,0	INTERGENIC	-	-	0.0906703
18	26889294	GA	G	GA,G	14	6,8	GA	22	20,2	INTERGENIC	-	-	0.144921
18	26890009	CTG	C	CTG,C	13	6,7	CTG	19	17,2	INTERGENIC	-	-	0.0862997
18	26903408	G	GT	GT,G	22	14,8	G	26	25,1	INTERGENIC	-	-	0.0205665
18	26915546	C	CGG	C,CGG	12	4,8	C	19	19,0	INTERGENIC	-	-	0.744936
18	26931220	C	CAT	CAT,C	11	4,7	C	16	16,0	UPSTREAM	-	ENSMUST00000157254	0.590339
18	26934886	C	CCTTTCTTT	CCTTTCTTT,C	8	4,4	C	11	11,0	INTERGENIC	-	-	0.176777
18	26939542	T	TGTGA	TGTGA,T	5	3,2	T	11	11,0	INTERGENIC	-	-	0.0579262
18	26947453	TA	T	T,TA	28	12,16	TA	43	43,0	INTERGENIC	-	-	0.344655
18	26947767	GT	G	G	4	0,4	G,GT	10	9,1	INTERGENIC	-	-	3.34032
18	26950006	G	GATAGAGATAGAT	G,GATAGAGATAGAT	15	12,3	GATAGAGATAGAT	15	0,15	INTERGENIC	-	-	1.85364
18	26958188	CT	C	C	6	1,5	CT	8	7,1	INTERGENIC	-	-	1.0087
18	26962358	AT	A	AT,A	29	13,16	AT	33	32,1	INTERGENIC	-	-	0.218031
18	26965183	A	ATG	A,ATG	17	11,6	A	25	25,0	INTERGENIC	-	-	0.0309804
18	26976758	GACACAC	G	G,GACACAC	17	8,9	GACACAC	12	12,0	INTERGENIC	-	-	0.235257
18	26978359	AAT	A	AAT,A	6	4,2	A	10	1,9	INTERGENIC	-	-	0.330532
18	26978613	AATAG	A	A,AATAG	17	5,12	AATAG	21	21,0	INTERGENIC	-	-	0.991372
18	26981798	CATTTATTT	C	C,CATTTATTT	20	10,10	CATTTATTT	24	24,0	INTERGENIC	-	-	0.176777
18	26995964	C	CAG	CAG,C	12	9,3	CAG	12	1,11	INTERGENIC	-	-	0.744936
18	26998334	G	GC	GC,G	7	5,2	G	32	32,0	INTERGENIC	-	-	0.0107705
18	27015118	A	AAAAGAAAGAAAGAAAGAAAGAAAG	A,AAAAGAAAGAAAGAAAGAAAGAAAG	9	4,5	A	7	7,0	INTERGENIC	-	-	0.299373
18	27023973	GTA	G	G,GTA	22	8,14	GTA	19	19,0	INTERGENIC	-	-	0.590339
18	27024148	TAC	T	TAC,T	15	5,10	TAC	13	13,0	INTERGENIC	-	-	0.744936
18	27026120	A	AT	A,AT	21	7,14	A	37	36,1	INTERGENIC	-	-	0.605692
18	27026293	AAT	A	A,AAT	26	13,13	A	31	0,31	INTERGENIC	-	-	0.176777
18	27028502	ACCAT	A	ACCAT,A	17	7,10	ACCAT	32	32,0	INTERGENIC	-	-	0.39841
18	27035131	A	ATGTGTGTG	ATGTGTGTG,A	16	8,8	A	14	14,0	INTERGENIC	-	-	0.176777
18	27038793	TG	T	TG,T	21	9,12	TG	19	17,2	INTERGENIC	-	-	0.12453
18	27044872	CA	C	CA,C	15	5,10	CA	27	26,1	INTERGENIC	-	-	0.559759
18	27055053	GT	G	GT,G	22	14,8	GT	27	25,2	INTERGENIC	-	-	0.0115156
18	27069485	TAC	T	TAC,T	20	15,5	TAC	22	22,0	INTERGENIC	-	-	0.00552427
18	27076247	G	GAATAAATAAATAAATA	G,GAATAAATAAATAAATA	18	10,8	G	13	13,0	INTERGENIC	-	-	0.0980985
18	27077428	T	TA	T,TA	23	8,15	T	23	23,0	INTERGENIC	-	-	0.667409
18	27077774	A	AGTGT	AGTGT,A	11	7,4	A	19	19,0	INTERGENIC	-	-	0.0359676
18	27101930	ATTTGTT	A	A,ATTTGTT	22	12,10	ATTTGTT	25	25,0	INTERGENIC	-	-	0.109764
18	27103224	AAGAGAGAGAG	A	A,AAGAGAGAGAG	8	3,5	AAGAGAGAGAG	13	13,0	INTERGENIC	-	-	0.53948
18	27110158	T	TACAC	TACAC,T	9	5,4	T	21	21,0	INTERGENIC	-	-	0.0980985
18	27111773	GT	G	G,GT	32	18,14	GT	18	18,0	INTERGENIC	-	-	0.0906703
18	27119457	C	CATTT	CATTT	19	1,18	C	15	15,0	INTERGENIC	-	-	4.31688
18	27121016	C	CAGA	C,CAGA	25	12,13	C	26	26,0	INTERGENIC	-	-	0.215076
18	27145684	A	ATG	A,ATG	10	1,9	A	27	26,1	INTERGENIC	-	-	2.7073
18	27145740	CAGAGAG	C	C,CAGAGAG	8	5,3	CAGAGAG	21	21,0	INTERGENIC	-	-	0.0419499
18	27147113	A	ATGTG	ATGTG,A	13	5,8	A	9	9,0	INTERGENIC	-	-	0.499239
18	27147157	G	GAT	GAT,G	11	6,5	G	11	11,0	INTERGENIC	-	-	0.109764
18	27154668	AT	A	AT	4	4,0	A	17	0,17	INTERGENIC	-	-	5.65685
18	27168689	GAAGAAAGAAAGAAAGA	G	GAAGAAAGAAAGAAAGA,G	11	4,7	GAAGAAAGAAAGAAAGA	19	19,0	INTERGENIC	-	-	0.590339
18	27169263	A	AACACACACACACAC	A,AACACACACACACAC	20	8,12	A	30	30,0	INTERGENIC	-	-	0.439877
18	27186891	CT	C	C,CT	20	9,11	CT	19	17,2	INTERGENIC	-	-	0.0984216
18	27190365	T	TAGAGAGAGAG	T,TAGAGAGAGAG	5	5,0	T	11	11,0	INTERGENIC	-	-	0
18	27191237	CAAACA	C	CAAACA,C	22	10,12	CAAACA	19	19,0	INTERGENIC	-	-	0.273129
18	27193990	G	GGAAA	G,GGAAA	9	3,6	G	9	9,0	INTERGENIC	-	-	0.744936
18	27194119	GAGAA	G	GAGAA,G	16	10,6	G	10	0,10	INTERGENIC	-	-	0.53948
18	27194177	GAAA	G	GAAA,G	38	21,17	GAAA	36	36,0	INTERGENIC	-	-	0.101368
18	27194625	C	CATCTATCT	C,CATCTATCT	14	7,7	C	24	24,0	INTERGENIC	-	-	0.176777
18	27197089	TATAG	T	T	14	0,14	TATAG	25	24,1	INTERGENIC	-	-	4.61244
18	27203954	A	ATG	A,ATG	16	8,8	A	28	28,0	INTERGENIC	-	-	0.176777
18	27208171	AAGAG	A	AAGAG,A	7	3,4	AAGAG	7	6,1	INTERGENIC	-	-	0.0817883
18	27217522	TGTG	T	TGTG,T	8	3,5	TGTG	21	21,0	INTERGENIC	-	-	0.53948
18	27221348	G	GAGAAA	G	6	6,0	GAGAAA	11	0,11	INTERGENIC	-	-	5.65685
18	27224841	A	AT	AT,A	27	13,14	A	42	42,0	INTERGENIC	-	-	0.21203
18	27249700	CT	C	CT,C	27	13,14	CT	28	26,2	INTERGENIC	-	-	0.101053
18	27250495	GA	G	GA,G	17	9,8	GA	39	38,1	INTERGENIC	-	-	0.0986546
18	27260277	TG	T	TG,T	10	5,5	TG	15	15,0	INTERGENIC	-	-	0.176777
18	27261484	CAAA	C	C,CAAA	9	5,4	CAAA	7	7,0	INTERGENIC	-	-	0.0980985
18	27279259	G	GA	GA,G	24	7,17	G	32	30,2	INTERGENIC	-	-	0.63559
18	27285694	G	GA	GA,G	17	7,10	G	18	17,1	INTERGENIC	-	-	0.242608
18	27286541	A	AG	AG,A	17	10,7	A	30	29,1	INTERGENIC	-	-	0.0439047
18	27287136	T	TACAG	T,TACAG	35	13,22	T	27	27,0	INTERGENIC	-	-	0.555071
18	27289610	G	GTCTA	GTCTA,G	18	11,7	G	15	15,0	INTERGENIC	-	-	0.0503156
18	27296179	TG	T	TG	8	8,0	T,TG	15	10,5	INTERGENIC	-	-	0.0232792
18	27306422	T	TGATA	T	30	30,0	T,TGATA	15	1,14	INTERGENIC	-	-	4.00644
18	27307313	G	GT	GT,G	29	20,9	G	37	35,2	INTERGENIC	-	-	0.00625518
18	27312511	AATAG	A	A,AATAG	6	2,4	AATAG	9	9,0	INTERGENIC	-	-	0.744936
18	27314325	T	TTGTGTG	T,TTGTGTG	14	5,9	T	13	13,0	INTERGENIC	-	-	0.62108
18	27319845	GC	G	GC,G	23	10,13	GC	32	31,1	INTERGENIC	-	-	0.245555
18	27321878	A	AAAAG	A,AAAAG	15	8,7	A	10	10,0	INTERGENIC	-	-	0.125201
18	27332320	TTTTC	T	T	8	0,8	TTTTC	14	14,0	INTERGENIC	-	-	5.65685
18	27359314	TTG	T	TTG	9	8,1	T,TTG	14	9,5	INTERGENIC	-	-	0.00509954
18	27363263	T	TA	TA,T	23	12,11	T	28	27,1	INTERGENIC	-	-	0.0960218
18	27378794	TGA	T	TGA	5	5,0	T	12	1,11	INTERGENIC	-	-	3.66127
18	27379710	G	GTC	GTC,G	14	8,6	G	21	21,0	INTERGENIC	-	-	0.0817883
18	27379780	G	GTC	GTC,G	6	3,3	G	7	7,0	INTERGENIC	-	-	0.176777
18	27380342	TTTCCTTCC	T	TTTCCTTCC,T	14	3,11	TTTCCTTCC	6	6,0	INTERGENIC	-	-	1.69394
18	27383525	C	CCTTTT	CCTTTT,C	14	8,6	C	33	33,0	INTERGENIC	-	-	0.0817883
18	27384232	T	TG	TG,T	34	17,17	T	41	41,0	INTERGENIC	-	-	0.176777
18	27385075	TCACAGTCAGCTATTGGATGGATCACAGGGCTCCCAATGGAGGAGCTAGAGAAAGTACCCAAGGAGCTAAAGGGATCTGCAACCATATAGGAGGAACAACATTATGAA	T	T,TCACAGTCAGCTATTGGATGGATCACAGGGCTCCCAATGGAGGAGCTAGAGAAAGTACCCAAGGAGCTAAAGGGATCTGCAACCATATAGGAGGAACAACATTATGAA	17	10,7	TCACAGTCAGCTATTGGATGGATCACAGGGCTCCCAATGGAGGAGCTAGAGAAAGTACCCAAGGAGCTAAAGGGATCTGCAACCATATAGGAGGAACAACATTATGAA	52	47,5	INTERGENIC	-	-	0.0177147
18	27385522	C	CA	CA,C	8	5,3	C	13	13,0	INTERGENIC	-	-	0.0419499
18	27385538	A	AAAAAGAAAAAAAAAAAAGAG	AAAAAGAAAAAAAAAAAAGAG,A	12	9,3	A	17	17,0	INTERGENIC	-	-	0.00552427
18	27388614	G	GTGTTTT	GTGTTTT,G	17	8,9	G	31	31,0	INTERGENIC	-	-	0.235257
18	27395587	G	GA	GA,G	14	8,6	G	22	22,0	INTERGENIC	-	-	0.0817883
18	27396176	GT	G	G,GT	17	11,6	GT	22	21,1	INTERGENIC	-	-	0.0155491
18	27397128	TTGTGTG	T	TTGTGTG,T	14	7,7	TTGTGTG	25	24,1	INTERGENIC	-	-	0.11651
18	27420191	CTT	C	C,CTT	12	7,5	CTT	4	4,0	INTERGENIC	-	-	0.0710426
18	27424262	T	TTTCC	TTTCC,T	10	6,4	T	16	16,0	INTERGENIC	-	-	0.0579262
18	27425554	G	GA	GA,G	25	15,10	G	17	17,0	INTERGENIC	-	-	0.0579262
18	27431644	A	ATGTG	ATGTG,A	17	11,6	A	18	18,0	INTERGENIC	-	-	0.0309804
18	27434074	T	TG	T,TG	40	13,27	T	31	31,0	INTERGENIC	-	-	0.792673
18	27447473	A	ATGTGTGTG	ATGTGTGTG,A	13	7,6	A	20	20,0	INTERGENIC	-	-	0.118472
18	27467022	GTAGT	G	G,GTAGT	23	10,13	GTAGT	25	25,0	INTERGENIC	-	-	0.326327
18	27467302	A	AC	AC,A	13	6,7	A	15	15,0	INTERGENIC	-	-	0.256064
18	27472660	GT	G	G,GT	18	9,9	GT	29	29,0	INTERGENIC	-	-	0.176777
18	27474157	CTT	C	CTT,C	21	9,12	CTT	18	18,0	INTERGENIC	-	-	0.344655
18	27481303	T	TG	TG,T	8	3,5	T	12	12,0	INTERGENIC	-	-	0.53948
18	27481507	CTG	C	C,CTG	27	8,19	CTG	31	31,0	INTERGENIC	-	-	0.976167
18	27482582	A	ATAAT	ATAAT,A	34	24,10	A	40	40,0	INTERGENIC	-	-	0.0124503
18	27483894	T	TACACACAC	T,TACACACAC	17	9,8	T	22	22,0	INTERGENIC	-	-	0.130551
18	27485270	GA	G	GA,G	29	14,15	GA	29	29,0	INTERGENIC	-	-	0.209431
18	27485989	GT	G	G,GT	16	10,6	GT	29	28,1	INTERGENIC	-	-	0.0258983
18	30367620	A	ATATC	A	12	12,0	A,ATATC	15	3,12	INTERGENIC	-	-	1.85364
18	30374761	C	CA	C,CA	10	2,8	CA	18	1,17	INTERGENIC	-	-	0.000355696
18	30375002	TGG	T	TGG,T	7	2,5	T	9	1,8	INTERGENIC	-	-	0.000917985
18	30397985	G	GT	GT,G	19	3,16	GT	19	1,18	INTERGENIC	-	-	7.31e-05
18	30409487	C	CTGTGTG	C,CTGTGTG	11	1,10	CTGTGTG	10	0,10	INTERGENIC	-	-	3.51e-05
18	30427113	G	GGAGA	GGAGA,G	6	1,5	GGAGA	7	0,7	INTERGENIC	-	-	0.000727476
18	30453169	A	AAG	AAG	7	0,7	A,AAG	6	5,1	INTERGENIC	-	-	2.27336
18	30464593	C	CAAA	CAAA	8	0,8	C,CAAA	16	2,14	INTERGENIC	-	-	0.000172633
18	30496892	T	TGTGTGTGTGAGAGAGAGAGA	TGTGTGTGTGAGAGAGAGAGA	4	0,4	T,TGTGTGTGTGAGAGAGAGAGA	9	1,8	UPSTREAM	-	ENSMUST00000069529	9.58e-05
18	30508573	G	GTC	G,GTC	17	5,12	GTC	14	1,13	INTERGENIC	-	-	0.00309792
18	30549415	T	TCCCTCCCTCCCTCTCTCCCA	TCCCTCCCTCCCTCTCTCCCA,T	5	2,3	TCCCTCCCTCCCTCTCTCCCA	4	0,4	INTERGENIC	-	-	0.0579262
18	30554383	GTGTGTGTGTGTGTA	G	G	8	0,8	GTGTGTGTGTGTGTA,G	14	4,10	INTERGENIC	-	-	0.0107705
18	30584227	TATCTATCTATCTATCCATCCATCCATCCATCTATCC	T	T	22	0,22	TATCTATCTATCTATCCATCCATCCATCCATCTATCC,T	23	19,4	INTERGENIC	-	-	2.17623
18	30615790	A	AGTGT	AGTGT,A	13	1,12	AGTGT	22	0,22	INTERGENIC	-	-	1.52e-05
18	30627861	A	ATTTGTTTGTTTATTTAGTTAGCTAGTTTTTAAATTTTTATTTATTTATTTATTTG	A	21	20,1	ATTTGTTTGTTTATTTAGTTAGCTAGTTTTTAAATTTTTATTTATTTATTTATTTG	14	0,14	INTERGENIC	-	-	4.43229
18	30689108	T	TGTGC	TGTGC	16	1,15	T,TGTGC	17	2,15	INTERGENIC	-	-	2.89e-06
18	30702838	AT	A	A	11	1,10	A,AT	15	7,8	INTERGENIC	-	-	0.0423754
18	30719655	CCCCT	C	C	11	0,11	CCCCT,C	10	2,8	INTERGENIC	-	-	0.00181019
18	30730486	AT	A	AT	9	9,0	AT,A	14	6,8	INTERGENIC	-	-	0.344655
18	30751775	TAAC	T	TAAC,T	26	2,24	T	28	0,28	INTERGENIC	-	-	1.52e-05
18	30763131	G	GT	GT,G	19	3,16	GT	12	1,11	INTERGENIC	-	-	1.3e-05
18	30838484	TG	T	TG,T	9	4,5	T	4	0,4	INTERGENIC	-	-	0.0980985
18	30838553	T	TA	TA	17	0,17	T,TA	11	2,9	INTERGENIC	-	-	0.00112399
18	30862003	G	GAC	GAC,G	8	1,7	GAC	13	1,12	INTERGENIC	-	-	1.45e-06
18	30893945	T	TA	T	24	24,0	TA	21	2,19	INTERGENIC	-	-	3.42962
18	30926296	G	GTGTGTGTGTGTCTT	GTGTGTGTGTGTCTT	13	0,13	GTGTGTGTGTGTCTT,G	23	4,19	INTERGENIC	-	-	0.000899986
18	30961130	G	GT	G,GT	18	4,14	GT	20	2,18	INTERGENIC	-	-	0.000154286
18	30963152	TC	T	T	6	0,6	TC,T	4	2,2	INTERGENIC	-	-	0.176777
18	30993531	CA	C	C,CA	13	2,11	C	25	3,22	INTRON	-	ENSMUST00000082070	2.51e-07
18	30998666	G	GGGAGAGAGAGGGA	GGGAGAGAGAGGGA,G	12	1,11	GGGAGAGAGAGGGA	17	1,16	INTRON	-	ENSMUST00000082070	5e-08
18	31031806	C	CA	CA	16	1,15	C,CA	15	5,10	INTRON	-	ENSMUST00000082070	0.008243
18	31034755	A	AG	AG,A	18	15,3	A	33	32,1	INTRON	-	ENSMUST00000082070	0.000266728
18	31117766	GAAAAC	G	G,GAAAAC	18	15,3	G	33	0,33	INTRON	-	ENSMUST00000082070	2.27336
18	31123846	AAC	A	AAC	21	21,0	A,AAC	20	14,6	INTRON	-	ENSMUST00000082070	0.0137462
18	31131670	CCTCT	C	C	7	0,7	C,CCTCT	6	3,3	INTRON	-	ENSMUST00000082070	0.176777
18	31150786	CAAT	C	C,CAAT	13	2,11	C	17	0,17	INTRON	-	ENSMUST00000082070	0.000487538
18	31168533	AGTGT	A	A	12	1,11	A,AGTGT	12	2,10	INTRON	-	ENSMUST00000082070	2.27e-05
18	31211766	A	ATT	ATT	16	1,15	ATT,A	11	1,10	INTRON	-	ENSMUST00000082070	1.05e-07
18	31215053	AGAAG	A	A	7	0,7	AGAAG	5	5,0	INTRON	-	ENSMUST00000082070	5.65685
18	31248615	CA	C	C,CA	13	2,11	C	17	2,15	INTRON	-	ENSMUST00000082070	3.52e-07
18	31267823	C	CATTTATTT	C	17	16,1	CATTTATTT	15	0,15	INTRON	-	ENSMUST00000082070	4.17763
18	31267844	A	ATTTATTTG	ATTTATTTG	19	1,18	A	21	21,0	INTRON	-	ENSMUST00000082070	4.31688
18	31269337	G	GT	GT	13	0,13	GT,G	26	4,22	INTRON	-	ENSMUST00000082070	0.000487538
18	31274147	G	GT	G	36	34,2	GT	25	2,23	INTRON	-	ENSMUST00000082070	2.73061
18	31301480	CTGTGTGTGTGTGTG	C	C,CTGTGTGTGTGTGTG	15	1,14	C	21	0,21	INTRON	-	ENSMUST00000082070	7.45e-06
18	31304376	GC	G	G	11	0,11	G,GC	5	1,4	INTRON	-	ENSMUST00000082070	0.00181019
18	31307143	A	ATG	ATG	11	1,10	ATG,A	11	2,9	INTRON	-	ENSMUST00000082070	3.51e-05
18	31308240	G	GCACA	GCACA,G	10	1,9	GCACA	11	0,11	INTRON	-	ENSMUST00000082070	5.66e-05
18	31331571	CTTTTTT	C	C	9	0,9	C,CTTTTTT	11	2,9	INTERGENIC	-	-	0.00112399
18	31386752	ACAAACAAAC	A	A	11	1,10	A,ACAAACAAAC	14	2,12	DOWNSTREAM	-	ENSMUST00000179362	2.14e-06
18	31405692	AAG	A	A	22	0,22	AAG,A	19	2,17	INTERGENIC	-	-	7.31e-05
18	31410208	T	TA	T,TA	25	5,20	TA	34	0,34	INTERGENIC	-	-	0.00181019
18	31432008	TAAAAA	T	T,TAAAAA	18	3,15	T	16	0,16	INTERGENIC	-	-	0.000727476
18	31450550	CG	C	C	4	0,4	CG,C	5	1,4	DOWNSTREAM	-	ENSMUST00000181067	0.00181019
18	31475844	A	AAAAAAAGAG	A	33	33,0	AAAAAAAGAG,A	36	29,7	INTERGENIC	-	-	0.00157236
18	31483647	GAGAT	G	G	10	0,10	GAGAT,G	10	8,2	INTERGENIC	-	-	1.85364
18	31510190	CTTTTT	C	C,CTTTTT	15	1,14	C	16	1,15	INTERGENIC	-	-	7.1e-12
18	31529657	T	TGAGAGA	TGAGAGA,T	6	4,2	TGAGAGA	7	0,7	INTERGENIC	-	-	0.744936
18	31529700	GCA	G	G,GCA	7	4,3	G	8	0,8	INTERGENIC	-	-	0.344655
18	31539859	CT	C	C,CT	19	2,17	C	21	2,19	INTERGENIC	-	-	5.73e-10
18	31550487	T	TAA	TAA,T	9	1,8	TAA	7	0,7	INTERGENIC	-	-	9.58e-05
18	31577719	T	TC	TC	4	0,4	T,TC	5	2,3	DOWNSTREAM	-	ENSMUST00000060396	0.0579262
18	31592772	CAAAAAAAAAAAAAA	C	C,CAAAAAAAAAAAAAA	11	2,9	C	14	1,13	INTRON	-	ENSMUST00000060396	9.27e-05
18	31620794	GC	G	GC	33	33,0	G,GC	36	30,6	INTERGENIC	-	-	0.000727476
18	31655149	CTACA	C	C,CTACA	14	13,1	C	15	0,15	INTRON	-	ENSMUST00000025109	3.90527
18	31702067	TAATA	T	TAATA	14	14,0	TAATA,T	19	2,17	INTRON	-	ENSMUST00000025109	3.24378
18	31724456	CA	C	C	23	2,21	C,CA	14	3,11	DOWNSTREAM	-	ENSMUST00000025109	0.000189328
18	31765613	C	CT	CT	24	1,23	C,CT	27	3,24	INTRON	-	ENSMUST00000115808	9.14e-06
18	31777176	C	CTTTA	CTTTA	25	2,23	C,CTTTA	27	2,25	INTRON	-	ENSMUST00000115808	4.13e-11
18	31787099	C	CTTTTT	C,CTTTTT	8	3,5	CTTTTT	7	1,6	INTRON	-	ENSMUST00000180550	0.00381374
18	31800338	C	CAAAA	CAAAA	4	0,4	C,CAAAA	14	3,11	DOWNSTREAM	-	ENSMUST00000025106	0.00255588
18	31833164	ACG	A	A	11	1,10	A,ACG	9	1,8	INTRON	-	ENSMUST00000025264	1.9e-08
18	31833180	ACGCACGCACGCACGCACGCACGCG	A	A	11	1,10	A,ACGCACGCACGCACGCACGCACGCG	9	1,8	INTRON	-	ENSMUST00000025264	1.9e-08
18	31861764	CA	C	C	12	1,11	CA,C	13	5,8	INTRON	-	ENSMUST00000025264	0.0140424
18	31878540	CCCCCCCA	C	C	6	0,6	CCCCCCCA,C	7	1,6	INTRON	-	ENSMUST00000025264	0.000336577
18	31899621	G	GTC	G,GTC	9	4,5	GTC	17	3,14	INTRON	-	ENSMUST00000025264	0.00781695
18	31924126	G	GCA	GCA	19	1,18	GCA,G	26	3,23	INTERGENIC	-	-	5.5e-06
18	31935814	GTGTGTGTGTGCGCGCGTGCA	G	G,GTGTGTGTGTGCGCGCGTGCA	16	4,12	G	37	2,35	INTRON	-	ENSMUST00000025254	0.00163402
18	31967447	T	TA	TA	26	1,25	TA,T	31	28,3	INTRON	-	ENSMUST00000134663	2.73567
18	31987171	C	CGT	CGT	26	1,25	C,CGT	21	19,2	INTRON	-	ENSMUST00000134663	2.76005
18	31988915	G	GCATCATCAT	GCATCATCAT	18	0,18	GCATCATCAT,G	18	16,2	INTRON	-	ENSMUST00000134663	3.13915
18	31990767	AGAGAGAGG	A	AGAGAGAGG,A	6	1,5	AGAGAGAGG	18	17,1	INTRON	-	ENSMUST00000134663	1.6101
18	32011289	ACACGCACG	A	A	15	0,15	ACACGCACG	22	21,1	INTRON	-	ENSMUST00000134663	4.48289
18	32014686	A	ATGCTGC	ATGCTGC	25	1,24	A	15	14,1	INTRON	-	ENSMUST00000134663	3.21842
18	32022394	TC	T	T	29	1,28	TC,T	39	35,4	INTRON	-	ENSMUST00000150084	2.70714
18	32024141	AGTGGTTAAGGGGCTTGGAGAGACAGTTCT	A	A,AGTGGTTAAGGGGCTTGGAGAGACAGTTCT	15	2,13	AGTGGTTAAGGGGCTTGGAGAGACAGTTCT	17	17,0	INTRON	-	ENSMUST00000150084	2.76589
18	32027283	AC	A	A	32	0,32	A,AC	27	20,7	INTRON	-	ENSMUST00000134663	1.26155
18	32029288	G	GC	GC	13	0,13	G	15	15,0	INTRON	-	ENSMUST00000134663	5.65685
18	32031652	C	CT	CT	19	0,19	C	33	31,2	INTRON	-	ENSMUST00000134663	4.13822
18	32031677	GT	G	G	21	0,21	GT	35	33,2	INTRON	-	ENSMUST00000134663	4.21507
18	32031921	C	CA	CA	23	2,21	CA,C	24	20,4	INTRON	-	ENSMUST00000134663	1.31028
18	32033407	C	CACACACACAA	CACACACACAA	24	0,24	C	20	19,1	INTRON	-	ENSMUST00000134663	4.37717
18	32033903	GGA	G	G	17	1,16	G,GGA	12	11,1	INTRON	-	ENSMUST00000134663	2.62793
18	32033916	CAGAAAGAAAGAAAGAAAGAA	C	CAGAAAGAAAGAAAGAAAGAA	18	17,1	CAGAAAGAAAGAAAGAAAGAA,C	6	1,5	INTRON	-	ENSMUST00000134663	1.6101
18	32033989	AG	A	AG,A	10	4,6	AG	16	15,1	INTRON	-	ENSMUST00000134663	0.253786
18	32034028	C	CAGA	CAGA	28	0,28	C	22	21,1	INTRON	-	ENSMUST00000134663	4.48289
18	32035001	C	CTCTA	C	15	14,1	C,CTCTA	22	2,20	INTRON	-	ENSMUST00000134663	2.4001
18	32035587	A	AT	AT	19	0,19	A	31	30,1	INTRON	-	ENSMUST00000134663	4.80145
18	32036045	TA	T	T	20	0,20	T,TA	28	25,3	INTRON	-	ENSMUST00000134663	3.20985
18	32036456	G	GTCTCC	GTCTCC	28	1,27	G	34	32,2	INTRON	-	ENSMUST00000134663	3.44292
18	32038110	A	AT	AT	33	0,33	A,AT	39	36,3	UPSTREAM	-	ENSMUST00000134663	3.79109
18	32038378	CT	C	C	24	1,23	C,CT	35	32,3	UPSTREAM	-	ENSMUST00000134663	2.86219
18	32039285	C	CTTTTT	CTTTTT	13	0,13	CTTTTT,C	31	26,5	UPSTREAM	-	ENSMUST00000134663	2.34765
18	32039975	TAG	T	T	21	0,21	TAG	23	22,1	UPSTREAM	-	ENSMUST00000134663	4.52949
18	32040137	ACT	A	A	20	1,19	ACT	26	25,1	UPSTREAM	-	ENSMUST00000134663	3.56
18	32051563	A	AACACACACACACACACAC	A,AACACACACACACACACAC	11	1,10	A	28	28,0	INTERGENIC	-	-	3.51246
18	32051617	C	CA	CA	21	1,20	C	37	35,2	INTERGENIC	-	-	3.30938
18	32051814	AGGG	A	AGGG,A	12	1,11	AGGG	34	34,0	INTERGENIC	-	-	3.66127
18	32051923	C	CCT	CCT	20	0,20	CCT,C	32	27,5	INTERGENIC	-	-	2.41904
18	32052043	G	GGTAAAC	GGTAAAC	24	0,24	GGTAAAC,G	34	27,7	INTERGENIC	-	-	1.78648
18	32052703	TGCCCCA	T	T	26	0,26	TGCCCCA	41	39,2	INTERGENIC	-	-	4.40533
18	32053470	T	TGAGAGA	TGAGAGA	5	0,5	T	13	13,0	INTERGENIC	-	-	5.65685
18	32054318	GA	G	G	29	1,28	GA,G	31	27,4	INTERGENIC	-	-	2.31668
18	32055682	T	TTA	TTA	21	0,21	T,TTA	34	30,4	INTERGENIC	-	-	3.02543
18	32056042	A	AGT	AGT	8	0,8	A,AGT	24	21,3	INTERGENIC	-	-	2.90145
18	32056215	C	CTTTTCTTTCT	CTTTTCTTTCT	5	0,5	C	13	13,0	INTERGENIC	-	-	5.65685
18	32057982	T	TTTCTTC	TTTCTTC	18	0,18	T	23	23,0	INTERGENIC	-	-	5.65685
18	32060495	CA	C	CA	20	19,1	C,CA	28	4,24	INTERGENIC	-	-	1.93788
18	32062548	C	CT	CT	22	0,22	C,CT	30	26,4	INTERGENIC	-	-	2.76589
18	32064040	ACTGT	A	A	26	0,26	ACTGT	27	26,1	UPSTREAM	-	ENSMUST00000025243	4.68406
18	32064365	C	CCACACACACACACACACACACA	CCACACACACACACACACACACA	17	0,17	C	22	22,0	UPSTREAM	-	ENSMUST00000025243	5.65685
18	32064412	A	AACAC	AACAC	14	0,14	A	29	29,0	UPSTREAM	-	ENSMUST00000025243	5.65685
18	32064808	AAGGACGAGGAGGAGGAGGAGG	A	A	12	0,12	AAGGACGAGGAGGAGGAGGAGG	13	12,1	UPSTREAM	-	ENSMUST00000025243	3.79109
18	32067528	GT	G	G	24	1,23	GT	39	36,3	UPSTREAM	-	ENSMUST00000025243	3.0093
18	32068865	GTTTTT	G	G	23	0,23	GTTTTT,G	16	14,2	INTRON	-	ENSMUST00000212115	2.90145
18	32071695	CAAAG	C	C	10	0,10	C,CAAAG	27	24,3	INTRON	-	ENSMUST00000212115	3.13915
18	32071729	AAGCC	A	A	11	0,11	A,AAGCC	28	25,3	INTRON	-	ENSMUST00000212115	3.20985
18	32071987	GTT	G	G	7	1,6	GTT	10	10,0	INTRON	-	ENSMUST00000212115	2.61722
18	32073162	A	AAAT	AAAT	28	0,28	A	32	30,2	INTRON	-	ENSMUST00000212115	4.09667
18	32075225	G	GA	GA	13	0,13	G	14	14,0	INTRON	-	ENSMUST00000212115	5.65685
18	32077538	TA	T	T	23	0,23	TA	35	34,1	INTRON	-	ENSMUST00000212115	4.89361
18	32078464	GAAA	G	G	7	0,7	G,GAAA	10	8,2	INTRON	-	ENSMUST00000212115	1.85364
18	32081038	GTCCTCACCACCTCCCCACT	G	G	19	1,18	GTCCTCACCACCTCCCCACT	22	21,1	INTRON	-	ENSMUST00000212115	3.37598
18	32081264	A	ATTT	ATTT	22	1,21	A,ATTT	25	23,2	INTRON	-	ENSMUST00000212115	2.89392
18	32081787	TATATATATATATATATATATATATATATATATACACACACAC	T	T	20	0,20	TATATATATATATATATATATATATATATATATACACACACAC,T	17	13,4	INTRON	-	ENSMUST00000212115	1.47927
18	32082274	T	TC	TC	17	1,16	T	21	20,1	INTRON	-	ENSMUST00000212115	3.22246
18	32082314	AG	A	AG,A	24	2,22	AG	21	20,1	INTRON	-	ENSMUST00000212115	2.8041
18	32082667	G	GTT	GTT	14	1,13	G	27	26,1	INTRON	-	ENSMUST00000212115	3.18614
18	32085048	T	TG	TG	19	0,19	T,TG	28	23,5	INTRON	-	ENSMUST00000213074	2.11555
18	32099331	TG	T	TG	19	17,2	T	33	0,33	UTR_3_PRIME	-	ENSMUST00000025243	3.24378
18	32108961	TTTTG	T	T	15	0,15	TTTTG	24	24,0	DOWNSTREAM	-	ENSMUST00000025243	5.65685
18	32114538	C	CA	CA	17	0,17	C	35	32,3	INTERGENIC	-	-	3.61397
18	32125802	G	GCTCT	GCTCT	4	0,4	G	10	10,0	INTRON	-	ENSMUST00000171765	5.65685
18	32131022	T	TG	T,TG	18	10,8	T	23	23,0	INTRON	-	ENSMUST00000171765	0.0980985
18	32132212	TGG	T	T	9	1,8	TGG,T	5	4,1	INTRON	-	ENSMUST00000171765	0.877649
18	32136336	A	AACACACACACACACACAC	A	13	13,0	AACACACACACACACACAC	18	0,18	INTRON	-	ENSMUST00000171765	5.65685
18	32137015	G	GT	G	25	24,1	GT	27	2,25	INTRON	-	ENSMUST00000171765	3.08718
18	32138572	G	GT	G	10	10,0	G,GT	17	2,15	INTRON	-	ENSMUST00000171765	3.02543
18	32139103	A	AAC	A	7	7,0	AAC	5	0,5	INTRON	-	ENSMUST00000171765	5.65685
18	32140005	TG	T	TG	8	7,1	T	6	1,5	UPSTREAM	-	ENSMUST00000171765	1.0087
18	32146282	TC	T	TC	7	7,0	T	12	3,9	INTERGENIC	-	-	1.3424
18	32147118	G	GGTGT	GGTGT	20	1,19	G	29	29,0	INTERGENIC	-	-	4.37717
18	32155417	TGC	T	TGC	26	25,1	T,TGC	25	2,23	INTRON	-	ENSMUST00000181713	3.01149
18	32159625	GT	G	G,GT	24	21,3	G	36	2,34	EXON	-	ENSMUST00000181713	2.09013
18	32161657	GA	G	GA	20	18,2	GA,G	15	2,13	DOWNSTREAM	-	ENSMUST00000181713	1.49833
18	32161893	AACACAC	A	AACACAC	9	9,0	A	9	0,9	UPSTREAM	-	ENSMUST00000096575	5.65685
18	32171334	A	ATT	ATT	13	1,12	A	22	21,1	INTRON	-	ENSMUST00000096575	2.94519
18	32173154	GT	G	GT	21	21,0	G	29	2,27	INTRON	-	ENSMUST00000096575	3.95734
18	32173615	A	AG	A	25	25,0	AG,A	29	3,26	INTRON	-	ENSMUST00000096575	3.27681
18	32174803	GT	G	GT	23	23,0	G,GT	37	4,33	INTRON	-	ENSMUST00000096575	3.19254
18	32179106	A	AT	A	12	12,0	AT,A	29	4,25	INTRON	-	ENSMUST00000096575	2.6933
18	32180542	AT	A	AT	28	27,1	A	44	2,42	INTRON	-	ENSMUST00000096575	3.7047
18	32182559	CT	C	CT	24	24,0	CT,C	25	7,18	INTRON	-	ENSMUST00000096575	1.09455
18	32182976	AT	A	AT	29	29,0	AT,A	32	4,28	INTRON	-	ENSMUST00000096575	2.90145
18	32185715	AACAC	A	AACAC	21	20,1	A	17	0,17	INTRON	-	ENSMUST00000096575	4.43229
18	32189879	T	TTATGTATG	TTATGTATG	11	0,11	T,TTATGTATG	20	18,2	INTRON	-	ENSMUST00000096575	3.34032
18	32190038	CTGTT	C	C	17	0,17	CTGTT	28	27,1	INTRON	-	ENSMUST00000096575	4.71632
18	32190064	G	GTTTC	G	23	23,0	GTTTC,G	32	4,28	INTRON	-	ENSMUST00000096575	2.90145
18	32200817	AAAAG	A	AAAAG	24	24,0	A,AAAAG	23	1,22	INTRON	-	ENSMUST00000096575	4.52949
18	32206565	T	TTTTG	T	22	22,0	TTTTG	28	1,27	INTRON	-	ENSMUST00000096575	4.71632
18	32207819	C	CTTATTTAT	C	23	22,1	C,CTTATTTAT	23	1,22	INTRON	-	ENSMUST00000096575	3.58949
18	32216050	C	CA	CA,C	16	14,2	CA	19	2,17	INTRON	-	ENSMUST00000096575	1.52857
18	32218857	T	TA	TA	25	0,25	T	21	21,0	INTRON	-	ENSMUST00000096575	5.65685
18	32221986	AT	A	AT	28	28,0	A,AT	21	2,19	INTRON	-	ENSMUST00000096575	3.42962
18	32224421	T	TCC	T	21	20,1	TCC	16	2,14	INTRON	-	ENSMUST00000096575	2.19332
18	32239275	GT	G	G	15	1,14	GT,G	26	23,3	UPSTREAM	-	ENSMUST00000025241	2.07112
18	32242754	TTTTTCTTTTCTTTTC	T	T	7	0,7	TTTTTCTTTTCTTTTC	15	15,0	INTRON	-	ENSMUST00000142213	5.65685
18	32242789	CTTTTCTTTT	C	CTTTTCTTTT	23	23,0	CTTTTCTTTT,C	9	1,8	INTRON	-	ENSMUST00000142213	3.13915
18	32251193	CAAG	C	CAAG	31	31,0	C	36	2,34	INTRON	-	ENSMUST00000142213	4.25067
18	32253298	TCA	T	TCA	23	22,1	T,TCA	27	3,24	INTRON	-	ENSMUST00000142213	2.44294
18	32265927	C	CGTGTGT	C	14	13,1	CGTGTGT,C	12	1,11	INTRON	-	ENSMUST00000142213	2.44045
18	32271241	G	GC	GC	15	0,15	G	36	34,2	DOWNSTREAM	-	ENSMUST00000142213	4.25067
18	32272935	G	GTA	GTA	16	1,15	G,GTA	8	2,6	DOWNSTREAM	-	ENSMUST00000142213	0.00131094
18	32273190	T	TACAC	TACAC	13	0,13	TACAC,T	14	11,3	DOWNSTREAM	-	ENSMUST00000142213	1.69394
18	32282125	AAACC	A	A	21	1,20	A,AAACC	22	20,2	INTERGENIC	-	-	2.68399
18	32282392	T	TTTTG	T	25	25,0	TTTTG	23	1,22	INTERGENIC	-	-	4.52949
18	32283340	GCACGTGCGCGCGCA	G	GCACGTGCGCGCGCA	26	26,0	G,GCACGTGCGCGCGCA	26	5,21	INTERGENIC	-	-	1.94449
18	32286708	C	CAA	C	15	15,0	C,CAA	19	3,16	INTERGENIC	-	-	2.39556
18	32291703	C	CCA	C,CCA	17	2,15	CCA	19	2,17	UPSTREAM	-	ENSMUST00000158904	1.65e-09
18	32292411	A	AT	A	24	22,2	AT	23	2,21	UPSTREAM	-	ENSMUST00000158904	2.22437
18	32295482	T	TTGTA	T	15	14,1	T,TTGTA	23	2,21	DOWNSTREAM	-	ENSMUST00000158904	2.45694
18	32296235	AGTTTG	A	AGTTTG	17	16,1	A,AGTTTG	33	4,29	DOWNSTREAM	-	ENSMUST00000158904	2.09677
18	32296640	G	GT	GT	20	0,20	G	33	31,2	DOWNSTREAM	-	ENSMUST00000158904	4.13822
18	32298448	GA	G	GA	23	23,0	G	29	1,28	DOWNSTREAM	-	ENSMUST00000158904	4.74652
18	32299312	GT	G	GT,G	25	22,3	G	25	3,22	INTERGENIC	-	-	1.43431
18	32301777	G	GAGT	G	34	34,0	GAGT,G	17	3,14	INTERGENIC	-	-	2.14275
18	32301799	G	GTT	G	34	34,0	G,GTT	11	2,9	INTERGENIC	-	-	2.07407
18	32302263	G	GC	G	24	24,0	GC	9	0,9	INTERGENIC	-	-	5.65685
18	32302547	C	CTCTT	C	29	28,1	C,CTCTT	18	1,17	INTERGENIC	-	-	3.52932
18	32303103	C	CTT	C	10	10,0	CTT	15	1,14	INTERGENIC	-	-	4.00644
18	32303230	AGAGCTAT	A	AGAGCTAT	23	23,0	AGAGCTAT,A	24	2,22	INTERGENIC	-	-	3.66127
18	32303421	T	TG	T	28	28,0	T,TG	20	4,16	INTERGENIC	-	-	1.85364
18	32304338	GT	G	GT	19	18,1	G	41	0,41	INTERGENIC	-	-	4.31688
18	32304930	C	CG	C	28	26,2	CG	17	1,16	INTERGENIC	-	-	2.81541
18	32305498	A	AGTGTGT	A	22	22,0	AGTGTGT,A	30	3,27	INTERGENIC	-	-	3.34032
18	32305814	TACACACAG	T	TACACACAG,T	26	2,24	TACACACAG	33	32,1	INTERGENIC	-	-	3.20835
18	32305834	CACACACAGAGACACACAG	C	CACACACAGAGACACACAG,C	30	2,28	CACACACAGAGACACACAG	33	32,1	INTERGENIC	-	-	3.39693
18	32305896	A	ATTAC	A,ATTAC	26	3,23	A	32	30,2	INTERGENIC	-	-	2.12441
18	32306884	C	CT	CT	21	2,19	C	15	15,0	INTERGENIC	-	-	3.42962
18	32308783	T	TTGTGTGTGTG	T	13	13,0	T,TTGTGTGTGTG	9	2,7	INTERGENIC	-	-	1.6101
18	32308812	TGAGAGAGAGAGA	T	T,TGAGAGAGAGAGA	11	1,10	TGAGAGAGAGAGA	22	21,1	INTERGENIC	-	-	2.71788
18	32311450	A	AGT	A	18	18,0	AGT	33	2,31	INTERGENIC	-	-	4.13822
18	32323042	C	CACACACACACACACACAT	C	15	14,1	C,CACACACACACACACACAT	21	3,18	INTERGENIC	-	-	1.7459
18	32326885	C	CA	C	26	26,0	CA	26	1,25	INTERGENIC	-	-	4.64952
18	32327237	C	CT	CT	9	0,9	CT,C	25	22,3	INTERGENIC	-	-	2.9853
18	32328358	G	GA	GA	17	1,16	G	25	23,2	INTERGENIC	-	-	2.67939
18	32329694	C	CTT	C	18	18,0	C,CTT	24	2,22	INTERGENIC	-	-	3.66127
18	32330141	G	GGAAGACA	GGAAGACA,G	26	23,3	GGAAGACA	32	1,31	INTERGENIC	-	-	2.56006
18	32330184	ATTT	A	ATTT,A	21	18,3	A	38	0,38	INTERGENIC	-	-	2.61722
18	32331562	TA	T	TA	35	35,0	TA,T	30	4,26	INTERGENIC	-	-	2.76589
18	32338883	G	GA	G	27	24,3	GA	21	2,19	INTERGENIC	-	-	1.78124
18	32339131	CCCAGAA	C	C	24	0,24	CCCAGAA	21	21,0	INTERGENIC	-	-	5.65685
18	32339940	CG	C	C	14	1,13	CG	18	18,0	INTERGENIC	-	-	3.90527
18	32343090	G	GCA	GCA,G	8	2,6	G	18	18,0	INTERGENIC	-	-	1.3424
18	32344949	C	CTTG	CTTG	30	0,30	C,CTTG	36	32,4	INTERGENIC	-	-	3.13915
18	32346836	TGTGTGTGTGA	T	T	18	0,18	T,TGTGTGTGTGA	21	18,3	INTERGENIC	-	-	2.61722
18	32347328	C	CT	CT	19	0,19	C	24	22,2	INTERGENIC	-	-	3.66127
18	32347985	G	GTT	GTT	23	1,22	G,GTT	28	26,2	INTERGENIC	-	-	3.0727
18	32349524	G	GGAGAGAGAGA	GGAGAGAGAGA,G	11	10,1	GGAGAGAGAGA	6	1,5	INTERGENIC	-	-	1.27596
18	32349567	GAGAGAGAT	G	GAGAGAGAT,G	11	2,9	GAGAGAGAT	20	20,0	INTERGENIC	-	-	2.07407
18	32351336	C	CAA	C	24	24,0	CAA	23	0,23	INTERGENIC	-	-	5.65685
18	32351586	GAGGGGCAGGGGC	G	G	4	0,4	G,GAGGGGCAGGGGC	14	13,1	INTERGENIC	-	-	3.90527
18	32352919	AT	A	AT,A	24	5,19	AT	23	21,2	INTERGENIC	-	-	0.983168
18	32353795	C	CT	C	24	23,1	CT	23	1,22	INTERGENIC	-	-	3.62524
18	32363334	CACACACACACACATGTACATACACAT	C	CACACACACACACATGTACATACACAT	18	18,0	C,CACACACACACACATGTACATACACAT	8	3,5	INTRON	-	ENSMUST00000181729	0.53948
18	32366519	CTGT	C	CTGT	18	18,0	C,CTGT	26	3,23	INTRON	-	ENSMUST00000181729	3.06441
18	32366808	GGGGGA	G	GGGGGA	6	6,0	G	13	1,12	INTRON	-	ENSMUST00000181729	3.79109
18	32366989	C	CTT	C	6	6,0	CTT	15	1,14	INTRON	-	ENSMUST00000181729	4.00644
18	32368630	ATG	A	ATG	11	11,0	A,ATG	6	2,4	INTRON	-	ENSMUST00000181729	0.744936
18	32369083	AACAC	A	AACAC	24	23,1	AACAC,A	28	2,26	INTRON	-	ENSMUST00000181729	3.10427
18	32370043	CA	C	CA	7	7,0	C	10	0,10	INTRON	-	ENSMUST00000181729	5.65685
18	32371614	T	TATATATATATATATATATATACAC	T	16	16,0	TATATATATATATATATATATACAC,T	7	2,5	INTRON	-	ENSMUST00000181729	1.0518
18	32371644	T	TAC	T	13	13,0	TAC,T	9	3,6	INTRON	-	ENSMUST00000181729	0.744936
18	32371721	A	AC	A	19	18,1	A,AC	11	1,10	INTRON	-	ENSMUST00000181729	2.60681
18	32371911	AT	A	AT	28	28,0	A	30	2,28	INTRON	-	ENSMUST00000181729	4.00644
18	32373853	T	TTCTCTCTCTC	T	6	5,1	TTCTCTCTCTC	5	0,5	INTRON	-	ENSMUST00000181729	2.27336
18	32376633	G	GT	G	26	24,2	GT	32	1,31	INTRON	-	ENSMUST00000181729	3.19138
18	32386935	CCTAT	C	C	11	0,11	C,CCTAT	14	13,1	INTRON	-	ENSMUST00000025239	3.90527
18	32387083	ATC	A	A	7	0,7	ATC,A	11	10,1	INTRON	-	ENSMUST00000025239	3.51246
18	32387099	ATAAC	A	ATAAC	8	8,0	ATAAC,A	6	1,5	INTRON	-	ENSMUST00000025239	2.27336
18	32388812	CGA	C	CGA	4	4,0	C	5	0,5	INTRON	-	ENSMUST00000025239	5.65685
18	32392467	CCT	C	CCT	7	7,0	C,CCT	13	7,6	INTRON	-	ENSMUST00000025239	0.118472
18	32392960	GT	G	GT	24	24,0	GT,G	26	3,23	INTRON	-	ENSMUST00000025239	3.06441
18	32394287	GT	G	GT	25	23,2	G,GT	33	3,30	INTRON	-	ENSMUST00000025239	2.21608
18	32394718	ATGTG	A	A,ATGTG	8	3,5	ATGTG	8	8,0	INTRON	-	ENSMUST00000025239	0.53948
18	32394740	G	GTGTGTGTA	G,GTGTGTGTA	11	10,1	GTGTGTGTA	10	0,10	INTRON	-	ENSMUST00000025239	3.51246
18	32396158	A	AC	A	18	18,0	AC,A	12	4,8	INTRON	-	ENSMUST00000025239	0.744936
18	32398001	A	ACTCT	ACTCT	10	0,10	A,ACTCT	6	4,2	INTRON	-	ENSMUST00000025239	0.744936
18	32398167	T	TATACATAC	T	18	18,0	TATACATAC	16	0,16	INTRON	-	ENSMUST00000025239	5.65685
18	32398291	CG	C	CG	10	10,0	C	6	0,6	INTRON	-	ENSMUST00000025239	5.65685
18	32398386	G	GGA	G	10	10,0	GGA	8	0,8	INTRON	-	ENSMUST00000025239	5.65685
18	32398470	G	GACAT	GACAT	16	0,16	G,GACAT	11	10,1	INTRON	-	ENSMUST00000025239	3.51246
18	32399803	GGT	G	GGT	12	11,1	G,GGT	14	4,10	INTRON	-	ENSMUST00000025239	0.565663
18	32403737	G	GCACA	G	10	10,0	GCACA	16	1,15	INTRON	-	ENSMUST00000025239	4.09667
18	32409204	TG	T	TG	14	14,0	T	13	1,12	INTRON	-	ENSMUST00000025239	3.79109
18	32413628	T	TCCCC	T	19	19,0	T,TCCCC	20	1,19	INTRON	-	ENSMUST00000025239	4.37717
18	32418005	TG	T	TG	15	15,0	T	17	0,17	INTRON	-	ENSMUST00000025239	5.65685
18	32418082	C	CTG	C	11	10,1	CTG,C	13	3,10	INTRON	-	ENSMUST00000025239	0.812369
18	32418356	AG	A	AG	32	31,1	A,AG	22	3,19	INTRON	-	ENSMUST00000025239	2.26048
18	32418866	T	TCA	T	18	17,1	TCA,T	26	2,24	INTRON	-	ENSMUST00000025239	2.77956
18	32418999	A	AC	A	23	22,1	A,AC	26	3,23	INTRON	-	ENSMUST00000025239	2.38182
18	32420929	T	TA	T	22	22,0	TA	24	1,23	INTRON	-	ENSMUST00000025239	4.57254
18	32430611	A	ATTCTGATCTCGC	A	28	27,1	ATTCTGATCTCGC,A	30	3,27	INTRON	-	ENSMUST00000025239	2.72811
18	32431483	T	TCTCCCTCC	T	23	23,0	TCTCCCTCC	42	1,41	INTRON	-	ENSMUST00000025239	5.01473
18	32432139	T	TGG	TGG	10	0,10	TGG,T	12	1,11	INTRON	-	ENSMUST00000025239	2.27e-05
18	32433863	T	TAA	T	15	15,0	TAA	21	1,20	INTRON	-	ENSMUST00000025239	4.43229
18	32434456	G	GGGAACAGTTGGGTCCTCTT	G	23	23,0	G,GGGAACAGTTGGGTCCTCTT	24	3,21	INTRON	-	ENSMUST00000025239	2.90145
18	32434508	GA	G	GA	24	23,1	G	24	1,23	INTRON	-	ENSMUST00000025239	3.66127
18	32434527	T	TAG	T	25	24,1	TAG	21	1,20	INTRON	-	ENSMUST00000025239	3.57648
18	32435865	CATGGTGCAAGCT	C	CATGGTGCAAGCT	19	19,0	C,CATGGTGCAAGCT	20	2,18	DOWNSTREAM	-	ENSMUST00000025239	3.34032
18	32435948	T	TA	T	25	25,0	T,TA	21	3,18	DOWNSTREAM	-	ENSMUST00000025239	2.61722
18	32436206	GAGT	G	GAGT	25	25,0	GAGT,G	28	5,23	DOWNSTREAM	-	ENSMUST00000025239	2.11555
18	32436528	GT	G	GT	22	22,0	G	32	2,30	DOWNSTREAM	-	ENSMUST00000025239	4.09667
18	32436900	T	TAAAAA	T	28	28,0	TAAAAA,T	13	1,12	DOWNSTREAM	-	ENSMUST00000025239	3.79109
18	32437642	T	TA	T	18	18,0	TA	28	0,28	DOWNSTREAM	-	ENSMUST00000025239	5.65685
18	32439264	TTTTCAGCCTCTGAGAC	T	T	34	2,32	TTTTCAGCCTCTGAGAC	34	33,1	DOWNSTREAM	-	ENSMUST00000025239	3.56442
18	32441864	AG	A	AG	31	31,0	A	29	1,28	INTERGENIC	-	-	4.74652
18	32443217	CA	C	CA	32	31,1	C,CA	36	4,32	INTERGENIC	-	-	2.62481
18	32443366	T	TATAACCTTCACAGCA	TATAACCTTCACAGCA	21	0,21	T,TATAACCTTCACAGCA	23	18,5	INTERGENIC	-	-	1.66073
18	32443414	C	CCCCA	CCCCA	16	0,16	CCCCA,C	16	14,2	INTERGENIC	-	-	2.90145
18	32444295	CTG	C	C	29	0,29	CTG	31	30,1	INTERGENIC	-	-	4.80145
18	32444854	CACACACACACACACACACACACACACACAAACAA	C	CACACACACACACACACACACACACACACAAACAA	19	19,0	C	26	1,25	INTERGENIC	-	-	4.64952
18	32444932	A	ATTAGACTG	A	24	24,0	ATTAGACTG	27	0,27	INTERGENIC	-	-	5.65685
18	32449994	G	GGTGT	G	15	15,0	GGTGT,G	25	4,21	INTERGENIC	-	-	2.36576
18	32450747	TC	T	TC	25	25,0	T	17	1,16	INTERGENIC	-	-	4.17763
18	32451070	AC	A	AC	30	30,0	AC,A	27	2,25	INTERGENIC	-	-	3.84996
18	32451685	CAG	C	CAG	23	23,0	C	32	2,30	INTERGENIC	-	-	4.09667
18	32452026	G	GCTGA	G	20	20,0	GCTGA,G	17	2,15	INTERGENIC	-	-	3.02543
18	32452092	C	CTTTTTTTTTTTCCATTTTTATTAGGTATTTAGCTCA	C	26	26,0	C,CTTTTTTTTTTTCCATTTTTATTAGGTATTTAGCTCA	6	3,3	INTERGENIC	-	-	0.176777
18	32452307	A	ATGC	A	25	24,1	A,ATGC	40	6,34	INTERGENIC	-	-	1.97242
18	32452354	CT	C	CT	26	25,1	C,CT	41	7,34	INTERGENIC	-	-	1.74955
18	32453960	T	TTGTG	TTGTG	8	0,8	T,TTGTG	17	1,16	DOWNSTREAM	-	ENSMUST00000207671	3.98e-06
18	32454536	GTGACTAACCTGT	G	GTGACTAACCTGT	33	33,0	G	29	0,29	DOWNSTREAM	-	ENSMUST00000207671	5.65685
18	32455764	GAT	G	G	17	0,17	GAT	31	29,2	DOWNSTREAM	-	ENSMUST00000207671	4.05281
18	32457290	T	TACTCCGTTCACCCCTCCTCTTCCCCCACAACTGCTCCAG	T	6	6,0	T,TACTCCGTTCACCCCTCCTCTTCCCCCACAACTGCTCCAG	10	2,8	DOWNSTREAM	-	ENSMUST00000207671	1.85364
18	32457320	C	CCCCCACAACTGCTCCAGACCCCCTTACTCCGTTCACCCCTCCTCTT	CCCCCACAACTGCTCCAGACCCCCTTACTCCGTTCACCCCTCCTCTT	5	0,5	C	6	6,0	DOWNSTREAM	-	ENSMUST00000207671	5.65685
18	32458098	G	GA	GA	5	0,5	GA,G	7	6,1	EXON	-	ENSMUST00000207671	2.61722
18	32461195	A	AT	A	26	26,0	AT,A	21	2,19	INTRON	-	ENSMUST00000207671	3.42962
18	32461465	T	TGTGTGTGTGAGAGAGAGAGAGA	TGTGTGTGTGAGAGAGAGAGAGA,T	9	3,6	TGTGTGTGTGAGAGAGAGAGAGA	9	0,9	INTRON	-	ENSMUST00000207671	0.0232792
18	32463994	CCA	C	CCA,C	19	3,16	CCA	12	12,0	INTRON	-	ENSMUST00000207671	2.39556
18	32468225	GA	G	G	19	0,19	GA	16	15,1	INTRON	-	ENSMUST00000207671	4.09667
18	32469806	CT	C	CT	24	23,1	CT,C	23	18,5	INTRON	-	ENSMUST00000207671	0.000947847
18	32473975	A	AAGTGAG	A	29	28,1	A,AAGTGAG	29	3,26	INTRON	-	ENSMUST00000207413	2.6933
18	32474833	CA	C	CA	20	20,0	CA,C	36	4,32	INTRON	-	ENSMUST00000207413	3.13915
18	32478077	GCACACACACACA	G	GCACACACACACA	15	14,1	G,GCACACACACACA	14	1,13	INTRON	-	ENSMUST00000207413	2.69074
18	32479865	TA	T	T,TA	25	23,2	T	32	1,31	INTRON	-	ENSMUST00000207413	3.1367
18	32482614	T	TGGGG	T	18	18,0	T,TGGGG	8	1,7	INTRON	-	ENSMUST00000207413	2.90145
18	32483100	G	GA	G	19	17,2	GA,G	16	4,12	INTRON	-	ENSMUST00000207413	0.630213
18	32484705	TCACA	T	TCACA	17	16,1	T	20	1,19	INTRON	-	ENSMUST00000207413	3.17975
18	32487712	TA	T	TA	20	20,0	T,TA	18	2,16	INTRON	-	ENSMUST00000207413	3.13915
18	32488329	A	AAAAG	A	16	16,0	AAAAG,A	22	2,20	INTRON	-	ENSMUST00000207413	3.51246
18	32489253	TA	T	TA	12	12,0	TA,T	21	4,17	INTRON	-	ENSMUST00000207413	1.96663
18	32490390	TTGTC	T	TTGTC	26	26,0	T	42	1,41	INTRON	-	ENSMUST00000207413	5.01473
18	32492581	GACACACACACACACACACACACAC	G	G,GACACACACACACACACACACACAC	11	10,1	G	18	0,18	INTRON	-	ENSMUST00000207413	3.51246
18	32493176	GT	G	GT	28	28,0	GT,G	33	4,29	INTRON	-	ENSMUST00000207413	2.9648
18	32494324	T	TACACACACACAC	T	25	24,1	TACACACACACAC	13	0,13	INTRON	-	ENSMUST00000207413	4.61244
18	32494823	CTCTCTGTG	C	CTCTCTGTG	11	10,1	C,CTCTCTGTG	6	2,4	INTRON	-	ENSMUST00000207413	0.35791
18	32499245	T	TCTTCCTTC	TCTTCCTTC	15	0,15	T	11	10,1	INTRON	-	ENSMUST00000207413	3.51246
18	32499292	TTTCTTC	T	T	5	0,5	TTTCTTC	9	9,0	INTRON	-	ENSMUST00000207413	5.65685
18	32499427	C	CT	C	10	9,1	CT	6	0,6	INTRON	-	ENSMUST00000207413	3.34032
18	32500762	A	AT	A	22	22,0	AT	29	3,26	INTRON	-	ENSMUST00000207413	3.27681
18	32502644	TA	T	TA	12	12,0	T,TA	19	2,17	INTRON	-	ENSMUST00000207413	3.24378
18	32502661	C	CAAAA	C	15	15,0	C,CAAAA	15	2,13	INTRON	-	ENSMUST00000207413	2.76589
18	32505088	TGA	T	TGA	25	25,0	TGA,T	23	3,20	INTRON	-	ENSMUST00000207413	2.81246
18	32505836	TCA	T	TCA	23	22,1	TCA,T	24	4,20	INTRON	-	ENSMUST00000207413	1.73905
18	32505887	ATG	A	ATG	19	18,1	A,ATG	21	4,17	INTRON	-	ENSMUST00000207413	1.40522
18	32509745	TGCC	T	TGCC	5	5,0	TGCC,T	8	3,5	DOWNSTREAM	-	ENSMUST00000207413	0.53948
18	32510585	A	AC	A	12	12,0	AC,A	7	1,6	DOWNSTREAM	-	ENSMUST00000207413	2.61722
18	32510693	CACACAA	C	CACACAA	12	12,0	C	10	0,10	DOWNSTREAM	-	ENSMUST00000207413	5.65685
18	32511169	A	ATTT	A	27	27,0	ATTT,A	22	4,18	DOWNSTREAM	-	ENSMUST00000207413	2.07407
18	32511705	G	GC	G	30	28,2	GC	34	1,33	DOWNSTREAM	-	ENSMUST00000207413	3.41373
18	32512546	AAAC	A	AAAC	22	22,0	A,AAAC	34	4,30	DOWNSTREAM	-	ENSMUST00000207413	3.02543
18	32513622	ATTG	A	A,ATTG	22	20,2	A	34	2,32	DOWNSTREAM	-	ENSMUST00000207413	2.51393
18	32518190	G	GA	G	15	14,1	G,GA	10	2,8	INTERGENIC	-	-	1.19973
18	32519078	T	TTTATTA	T	20	19,1	TTTATTA,T	19	2,17	INTERGENIC	-	-	2.43322
18	32522277	AG	A	AG	18	18,0	A,AG	46	4,42	INTERGENIC	-	-	3.58949
18	32531829	TC	T	TC	11	10,1	T	16	1,15	INTRON	-	ENSMUST00000172434	2.46004
18	32532932	G	GGCACAGACCCAGCTCTGCCTGGCTAC	G	22	22,0	GGCACAGACCCAGCTCTGCCTGGCTAC,G	33	2,31	INTRON	-	ENSMUST00000172434	4.13822
18	32533488	C	CT	C	13	13,0	C,CT	16	3,13	INTRON	-	ENSMUST00000172434	2.00305
18	32534643	TGA	T	T	11	1,10	TGA	15	15,0	INTRON	-	ENSMUST00000172434	3.51246
18	32536597	TTGTCTGTC	T	TTGTCTGTC	22	22,0	T	15	0,15	INTRON	-	ENSMUST00000174000	5.65685
18	32545625	A	AT	A	26	26,0	AT	36	3,33	INTRON	-	ENSMUST00000174000	3.66127
18	32548404	GA	G	GA	21	21,0	G	23	2,21	INTRON	-	ENSMUST00000174000	3.58949
18	32553061	T	TCTGTGTGCTGTGTG	T	16	16,0	TCTGTGTGCTGTGTG	12	1,11	INTRON	-	ENSMUST00000174000	3.66127
18	32553334	GTTTGC	G	G,GTTTGC	5	4,1	G	4	0,4	INTRON	-	ENSMUST00000174000	1.85364
18	32553467	C	CCTGTG	C	11	11,0	CCTGTG	17	1,16	INTRON	-	ENSMUST00000174000	4.17763
18	32555981	CTT	C	CTT	5	5,0	C,CTT	6	2,4	INTRON	-	ENSMUST00000174000	0.744936
18	32559083	G	GAAAATT	G	20	20,0	G,GAAAATT	11	1,10	INTRON	-	ENSMUST00000174000	3.51246
18	32560459	A	AGTGT	AGTGT	19	0,19	A	19	17,2	UPSTREAM	-	ENSMUST00000174459	3.24378
18	32563089	ATGTG	A	ATGTG	4	4,0	A,ATGTG	4	1,3	UPSTREAM	-	ENSMUST00000174459	1.3424
18	32563331	ATGTG	A	A	7	0,7	A,ATGTG	6	1,5	UPSTREAM	-	ENSMUST00000174459	0.000727476
18	32590999	A	AGCT	A	40	38,2	AGCT	32	1,31	INTERGENIC	-	-	3.70307
18	32591666	GT	G	GT	22	22,0	GT,G	32	4,28	INTERGENIC	-	-	2.90145
18	32596834	CT	C	CT	15	15,0	C	22	1,21	INTERGENIC	-	-	4.48289
18	32597355	T	TGGGG	T	11	11,0	TGGGG,T	4	1,3	INTERGENIC	-	-	1.3424
18	32597434	TA	T	TA	22	21,1	T,TA	13	1,12	INTERGENIC	-	-	2.94519
18	32598470	G	GA	G	21	20,1	G,GA	22	1,21	INTERGENIC	-	-	3.47085
18	32598769	A	ACACACG	A	18	18,0	A,ACACACG	4	1,3	INTERGENIC	-	-	1.3424
18	32598813	G	GCA	G	27	27,0	G,GCA	11	2,9	INTERGENIC	-	-	2.07407
18	32599083	CTTTTT	C	CTTTTT	6	6,0	C	11	1,10	INTERGENIC	-	-	3.51246
18	32600503	A	ACT	A	20	20,0	A,ACT	28	2,26	INTERGENIC	-	-	3.90527
18	32601950	CTTTTT	C	CTTTTT	8	7,1	C	9	1,8	INTERGENIC	-	-	1.47138
18	32605293	ATG	A	A,ATG	23	21,2	A	26	2,24	INTERGENIC	-	-	2.31163
18	32606762	T	TAC	T	17	17,0	TAC,T	37	7,30	INTERGENIC	-	-	1.98231
18	32610696	G	GA	GA,G	17	15,2	GA	21	0,21	INTERGENIC	-	-	3.02543
18	32612734	C	CAAG	C	23	22,1	CAAG	22	1,21	INTERGENIC	-	-	3.55081
18	32613521	G	GAAA	G	31	31,0	GAAA,G	14	2,12	INTERGENIC	-	-	2.61722
18	32613873	TA	T	TA	29	28,1	T	34	1,33	INTERGENIC	-	-	4.0663
18	32614833	C	CTT	C	23	23,0	CTT	33	2,31	INTERGENIC	-	-	4.13822
18	32616610	GT	G	GT	33	33,0	G	25	2,23	INTERGENIC	-	-	3.72833
18	32622835	C	CAAAA	C	23	23,0	CAAAA	25	1,24	UPSTREAM	-	ENSMUST00000157090	4.61244
18	32629035	A	ATT	A	14	14,0	ATT,A	25	3,22	INTERGENIC	-	-	2.9853
18	32630414	AAG	A	AAG	12	12,0	A	25	0,25	INTERGENIC	-	-	5.65685
18	32631711	G	GTTCAAC	G	16	15,1	GTTCAAC,G	33	3,30	INTERGENIC	-	-	2.46004
18	32632421	ATGTGTG	A	ATGTGTG,A	9	8,1	A	18	1,17	INTERGENIC	-	-	2.27336
18	32632908	GA	G	GA	18	18,0	G	26	2,24	INTERGENIC	-	-	3.79109
18	32634346	C	CCCCTCCATCCTTCCTT	C	6	6,0	C,CCCCTCCATCCTTCCTT	13	2,11	INTERGENIC	-	-	2.4537
18	32637500	A	AATCTACAGTGATGGATGCACAGTG	A	14	14,0	AATCTACAGTGATGGATGCACAGTG	24	0,24	INTERGENIC	-	-	5.65685
18	32638741	CT	C	CT	22	21,1	C	24	2,22	INTERGENIC	-	-	2.83919
18	32639477	C	CT	C	23	23,0	CT	18	1,17	INTERGENIC	-	-	4.25067
18	32640214	G	GAAA	G	24	24,0	G,GAAA	24	2,22	INTERGENIC	-	-	3.66127
18	32640785	A	AACACACACAC	A	7	7,0	AACACACACAC,A	20	2,18	INTERGENIC	-	-	3.34032
18	32641104	CTGGATGCCATG	C	CTGGATGCCATG	20	20,0	CTGGATGCCATG,C	32	3,29	INTERGENIC	-	-	3.45792
18	32643040	GT	G	GT	9	9,0	G,GT	13	2,11	INTERGENIC	-	-	2.4537
18	32643347	ATTTT	A	ATTTT	13	13,0	A,ATTTT	21	3,18	INTERGENIC	-	-	2.61722
18	32654383	AC	A	AC,A	8	1,7	A	15	1,14	INTERGENIC	-	-	3.82e-06
18	32655145	A	ATGTTT	ATGTTT	25	1,24	A	26	25,1	INTERGENIC	-	-	3.75961
18	32656190	G	GT	GT,G	16	3,13	G	30	27,3	INTERGENIC	-	-	1.03872
18	32659134	GAGCC	G	GAGCC,G	23	2,21	GAGCC	39	37,2	DOWNSTREAM	-	ENSMUST00000181632	2.6885
18	32659329	C	CTTTTT	CTTTTT	4	0,4	CTTTTT,C	8	6,2	DOWNSTREAM	-	ENSMUST00000181632	1.3424
18	32665955	TCA	T	T	8	0,8	TCA,T	8	4,4	INTRON	-	ENSMUST00000181632	0.176777
18	32667618	TA	T	T	27	0,27	TA	22	21,1	INTRON	-	ENSMUST00000181632	4.48289
18	32676330	CA	C	C	24	1,23	CA,C	42	36,6	INTRON	-	ENSMUST00000181632	2.04001
18	32680529	AC	A	A	21	0,21	AC	30	30,0	INTRON	-	ENSMUST00000181632	5.65685
18	32689831	A	AG	AG	19	0,19	A	28	26,2	INTRON	-	ENSMUST00000181632	3.90527
18	32692937	C	CAT	CAT,C	23	3,20	C	39	39,0	INTRON	-	ENSMUST00000181632	2.81246
18	32699040	G	GT	G	18	18,0	G,GT	16	3,13	INTRON	-	ENSMUST00000181632	2.00305
18	32700849	A	AAAGAAAGG	AAAGAAAGG	15	1,14	A	23	22,1	INTRON	-	ENSMUST00000181632	3.15625
18	32702457	T	TA	TA	26	0,26	T	28	26,2	INTRON	-	ENSMUST00000181632	3.90527
18	32704679	T	TAA	TAA	18	0,18	T	29	28,1	INTRON	-	ENSMUST00000181632	4.74652
18	32706972	GA	G	G	22	0,22	GA,G	25	22,3	INTRON	-	ENSMUST00000181632	2.9853
18	32708271	C	CT	CT	19	1,18	C	32	32,0	INTRON	-	ENSMUST00000181632	4.31688
18	32708736	CT	C	C	22	0,22	CT	22	21,1	INTRON	-	ENSMUST00000181632	4.48289
18	32709270	C	CA	CA	25	0,25	C	35	34,1	INTRON	-	ENSMUST00000181632	4.89361
18	32710338	CAT	C	C,CAT	12	2,10	CAT	28	27,1	INTRON	-	ENSMUST00000181632	1.82622
18	32710921	G	GA	GA	20	0,20	G	33	31,2	INTRON	-	ENSMUST00000181632	4.13822
18	32718498	GT	G	G	28	2,26	GT,G	30	25,5	INTRON	-	ENSMUST00000181632	1.45237
18	32721665	A	AT	AT	23	2,21	A	37	34,3	INTRON	-	ENSMUST00000181632	2.25472
18	32725943	GGACAGA	G	G	23	0,23	G,GGACAGA	23	19,4	INTRON	-	ENSMUST00000181632	2.17623
18	32729820	AG	A	A	6	0,6	AG	18	17,1	INTRON	-	ENSMUST00000181632	4.25067
18	32732750	C	CA	CA	11	1,10	C	10	9,1	INTRON	-	ENSMUST00000181632	1.96138
18	32737285	GTCTATCTA	G	G	15	0,15	GTCTATCTA	20	19,1	INTRON	-	ENSMUST00000181632	4.37717
18	32738650	ATCTCTC	A	ATCTCTC	11	11,0	A	12	0,12	INTRON	-	ENSMUST00000181632	5.65685
18	32746601	CAAAA	C	C	13	1,12	CAAAA,C	17	14,3	INTRON	-	ENSMUST00000181632	1.3123
18	32747372	AAGAGAGAGAGAGAGAGAGAGAGAGAG	A	A,AAGAGAGAGAGAGAGAGAGAGAGAGAG	7	6,1	A	11	0,11	INTRON	-	ENSMUST00000181632	2.61722
18	32747583	CA	C	C	26	1,25	CA	29	28,1	INTRON	-	ENSMUST00000181632	3.87351
18	32748715	TTGTGTG	T	T	15	0,15	TTGTGTG,T	20	17,3	INTRON	-	ENSMUST00000181632	2.50998
18	32763475	TA	T	T	20	0,20	TA	29	29,0	INTRON	-	ENSMUST00000181632	5.65685
18	32771938	G	GA	GA,G	19	5,14	G	22	20,2	INTRON	-	ENSMUST00000181632	0.636081
18	32773295	T	TA	TA	13	1,12	T	32	31,1	INTRON	-	ENSMUST00000181632	3.19138
18	32778316	GA	G	GA	18	18,0	G,GA	20	4,16	INTRON	-	ENSMUST00000181632	1.85364
18	32782374	T	TAC	T	22	22,0	TAC	25	1,24	INTRON	-	ENSMUST00000181632	4.61244
18	32787773	T	TCA	TCA	16	0,16	TCA,T	19	17,2	INTRON	-	ENSMUST00000181632	3.24378
18	32788605	A	AACACACAC	AACACACAC	7	0,7	A	21	19,2	INTRON	-	ENSMUST00000181632	3.42962
18	32795494	T	TCTTTTCTTCTTCTTC	T	10	10,0	TCTTTTCTTCTTCTTC,T	9	2,7	INTRON	-	ENSMUST00000181632	1.6101
18	32806349	C	CAA	CAA	18	0,18	C,CAA	20	17,3	INTRON	-	ENSMUST00000181632	2.50998
18	32807617	G	GA	GA	19	2,17	G,GA	17	14,3	INTRON	-	ENSMUST00000181632	1.08144
18	32811231	AC	A	AC	6	6,0	A	6	0,6	INTRON	-	ENSMUST00000181632	5.65685
18	32812213	T	TGG	T	13	13,0	T,TGG	6	1,5	INTRON	-	ENSMUST00000181632	2.27336
18	32815732	A	ATATG	A	29	28,1	A,ATATG	16	1,15	INTRON	-	ENSMUST00000181632	3.39668
18	32818950	GA	G	G	15	2,13	GA	12	11,1	INTRON	-	ENSMUST00000181632	1.66843
18	32821302	TA	T	T,TA	10	1,9	TA	8	8,0	INTRON	-	ENSMUST00000181632	3.34032
18	32821323	T	TA	TA	11	3,8	T	10	10,0	INTRON	-	ENSMUST00000181632	1.15096
18	32826991	TACACACAC	T	T	19	0,19	T,TACACACAC	27	25,2	INTRON	-	ENSMUST00000181632	3.84996
18	32833879	CA	C	CA	25	24,1	C	31	3,28	INTRON	-	ENSMUST00000181632	2.71142
18	32848411	GAC	G	G	23	0,23	GAC	28	28,0	INTRON	-	ENSMUST00000053663	5.65685
18	32854979	C	CT	C	29	28,1	CT	37	0,37	INTRON	-	ENSMUST00000053663	4.74652
18	32857823	CT	C	CT,C	13	8,5	CT	15	14,1	INTRON	-	ENSMUST00000053663	0.0183806
18	32868039	CA	C	CA	4	4,0	C	5	0,5	DOWNSTREAM	-	ENSMUST00000053663	5.65685
18	32891823	T	TAA	T	23	22,1	TAA,T	12	2,10	INTERGENIC	-	-	1.73905
18	32895538	C	CT	C	24	23,1	CT	29	3,26	INTERGENIC	-	-	2.58294
18	32898183	GT	G	GT	19	19,0	G	32	3,29	INTERGENIC	-	-	3.45792
18	32906673	TTCTC	T	T,TTCTC	11	6,5	TTCTC	13	13,0	INTERGENIC	-	-	0.109764
18	32906721	CTCTG	C	CTCTG	21	20,1	CTCTG,C	12	5,7	INTERGENIC	-	-	0.249598
18	32915416	GA	G	GA	15	15,0	G	32	2,30	DOWNSTREAM	-	ENSMUST00000180941	4.09667
18	32916721	C	CA	C	25	24,1	CA	28	2,26	EXON	-	ENSMUST00000180941	3.13355
18	32918297	A	ATTTC	A	24	24,0	A,ATTTC	24	3,21	INTRON	-	ENSMUST00000180941	2.90145
18	32919644	CAACAAACA	C	CAACAAACA	19	19,0	CAACAAACA,C	34	2,32	INTRON	-	ENSMUST00000180941	4.17763
18	32921119	T	TCTCCC	T	8	8,0	TCTCCC	6	0,6	INTRON	-	ENSMUST00000180941	5.65685
18	32921219	CT	C	CT	15	15,0	CT,C	12	3,9	INTRON	-	ENSMUST00000180941	1.3424
18	32921380	T	TTGTGTGTG	TTGTGTGTG	10	0,10	T	8	8,0	INTRON	-	ENSMUST00000180941	5.65685
18	32921415	T	TGCGTGCGCGCGCGCGCGC	T	14	14,0	TGCGTGCGCGCGCGCGCGC	9	0,9	INTRON	-	ENSMUST00000180941	5.65685
18	32925980	G	GAGGC	G	18	18,0	G,GAGGC	15	1,14	INTRON	-	ENSMUST00000180941	4.00644
18	32926021	GACACACAC	G	GACACACAC	17	16,1	GACACACAC,G	18	3,15	INTRON	-	ENSMUST00000180941	1.57656
18	32926554	CTT	C	CTT	18	18,0	C,CTT	14	3,11	INTRON	-	ENSMUST00000180941	1.69394
18	32927283	TAA	T	TAA	25	24,1	T	26	2,24	INTRON	-	ENSMUST00000180941	3.03786
18	32927924	AT	A	AT	12	11,1	A,AT	22	7,15	INTRON	-	ENSMUST00000180941	0.434351
18	32930944	CTT	C	CTT	18	17,1	C	19	1,18	INTRON	-	ENSMUST00000180941	3.19112
18	32931699	C	CGT	C	26	24,2	CGT	24	2,22	INTRON	-	ENSMUST00000180941	2.36216
18	32936820	AT	A	AT	21	21,0	AT,A	18	3,15	INTRON	-	ENSMUST00000180941	2.27336
18	32936845	C	CT	C	17	17,0	CT,C	18	2,16	INTRON	-	ENSMUST00000180941	3.13915
18	32938232	G	GACACACACACACACAC	G	18	18,0	GACACACACACACACAC	27	1,26	INTRON	-	ENSMUST00000180941	4.68406
18	32940663	A	AATTTATTTATTTATTTATTT	A	22	21,1	AATTTATTTATTTATTTATTT	26	0,26	INTRON	-	ENSMUST00000042868	4.48289
18	32941033	CG	C	CG	17	17,0	C,CG	27	3,24	INTRON	-	ENSMUST00000042868	3.13915
18	32943002	G	GTCTATCTA	GTCTATCTA	16	1,15	GTCTATCTA,G	22	20,2	INTRON	-	ENSMUST00000042868	2.46004
18	32944288	TAC	T	TAC	25	25,0	TAC,T	24	4,20	INTRON	-	ENSMUST00000042868	2.27336
18	32949189	T	TCAGTGTTAACTAA	T	28	28,0	TCAGTGTTAACTAA	31	0,31	INTRON	-	ENSMUST00000042868	5.65685
18	32954193	CA	C	CA	24	24,0	C	27	2,25	INTRON	-	ENSMUST00000042868	3.84996
18	32955406	C	CT	C	30	30,0	CT,C	7	1,6	INTRON	-	ENSMUST00000042868	2.61722
18	32955576	GTC	G	GTC	14	13,1	GTC,G	13	1,12	INTRON	-	ENSMUST00000042868	2.53441
18	32957625	TACAC	T	TACAC	25	24,1	TACAC,T	35	6,29	INTRON	-	ENSMUST00000042868	1.72496
18	32957644	A	ACG	A	22	21,1	ACG,A	38	4,34	INTRON	-	ENSMUST00000042868	2.4994
18	32957723	C	CT	C	24	24,0	C,CT	36	5,31	INTRON	-	ENSMUST00000042868	2.67837
18	32957803	CA	C	CA	22	22,0	CA,C	34	8,26	INTRON	-	ENSMUST00000042868	1.47927
18	32958478	GT	G	GT	16	15,1	G	32	1,31	INTRON	-	ENSMUST00000042868	3.45792
18	32958594	GACACACACACAC	G	G,GACACACACACAC	6	5,1	G	14	1,13	INTRON	-	ENSMUST00000042868	1.45237
18	32958915	A	AT	A	16	15,1	AT	24	1,23	INTRON	-	ENSMUST00000042868	3.26371
18	32959537	TG	T	TG	25	23,2	TG,T	23	2,21	INTRON	-	ENSMUST00000042868	2.26941
18	32959670	G	GC	G	20	19,1	GC	34	3,31	INTRON	-	ENSMUST00000042868	2.68855
18	32959927	CATAT	C	CATAT	15	15,0	C,CATAT	40	5,35	INTRON	-	ENSMUST00000042868	2.90145
18	32960370	GTGGACAACTATACAAGCCTA	G	GTGGACAACTATACAAGCCTA	20	19,1	G	28	1,27	INTRON	-	ENSMUST00000042868	3.61397
18	32960444	C	CTG	CTG,C	24	22,2	CTG	26	1,25	INTRON	-	ENSMUST00000042868	2.95498
18	32960661	A	AC	A	17	17,0	A,AC	26	2,24	INTRON	-	ENSMUST00000042868	3.79109
18	32960827	T	TTAGTTAACAAAGACGA	T	27	26,1	TTAGTTAACAAAGACGA	28	1,27	INTRON	-	ENSMUST00000042868	3.87754
18	32960927	GA	G	GA	27	26,1	G	29	2,27	INTRON	-	ENSMUST00000042868	3.2304
18	32961040	CT	C	CT	19	19,0	C	28	1,27	INTRON	-	ENSMUST00000042868	4.71632
18	32961595	CCCCTGATGATTGTG	C	CCCCTGATGATTGTG	25	24,1	CCCCTGATGATTGTG,C	39	5,34	INTRON	-	ENSMUST00000042868	2.25246
18	32962877	GAT	G	GAT	28	28,0	GAT,G	39	1,38	INTRON	-	ENSMUST00000042868	4.96787
18	32963373	GA	G	GA	34	34,0	G	16	1,15	INTRON	-	ENSMUST00000042868	4.09667
18	32963512	T	TTA	T	36	36,0	TTA,T	30	2,28	INTRON	-	ENSMUST00000042868	4.00644
18	32964386	C	CT	C	20	19,1	C,CT	29	5,24	INTRON	-	ENSMUST00000042868	1.60812
18	32964555	ATTTTAAAATAACCCTTTGGACTG	A	ATTTTAAAATAACCCTTTGGACTG	32	31,1	ATTTTAAAATAACCCTTTGGACTG,A	26	2,24	INTRON	-	ENSMUST00000042868	3.19138
18	32965144	T	TG	T	29	29,0	TG	40	1,39	INTRON	-	ENSMUST00000042868	4.98423
18	32965221	GA	G	GA	22	22,0	G	40	0,40	INTRON	-	ENSMUST00000042868	5.65685
18	32965509	A	AGG	A	32	32,0	AGG	31	0,31	INTRON	-	ENSMUST00000042868	5.65685
18	32965583	AG	A	AG	29	29,0	A	24	0,24	INTRON	-	ENSMUST00000042868	5.65685
18	32965609	T	TG	T	32	32,0	TG	21	0,21	INTRON	-	ENSMUST00000042868	5.65685
18	32966252	CT	C	CT	10	9,1	C	26	2,24	INTRON	-	ENSMUST00000042868	2.13687
18	32966462	A	AG	A	26	26,0	AG	25	1,24	INTRON	-	ENSMUST00000042868	4.61244
18	32966594	AT	A	AT	29	29,0	A	24	0,24	INTRON	-	ENSMUST00000042868	5.65685
18	32967211	GGA	G	GGA	33	31,2	G,GGA	37	4,33	INTRON	-	ENSMUST00000042868	2.24557
18	32967544	TG	T	TG	17	17,0	TG,T	31	6,25	INTRON	-	ENSMUST00000042868	1.9296
18	32967680	ATTTG	A	ATTTG	24	24,0	A,ATTTG	22	2,20	INTRON	-	ENSMUST00000042868	3.51246
18	32968023	AATT	A	A,AATT	22	20,2	A	21	0,21	INTRON	-	ENSMUST00000042868	3.51246
18	32968780	TAG	T	TAG	24	24,0	T,TAG	42	5,37	INTRON	-	ENSMUST00000042868	3.00149
18	32969247	AT	A	AT	16	15,1	A	39	4,35	INTRON	-	ENSMUST00000042868	2.29531
18	32970686	AAC	A	AAC	13	13,0	AAC,A	24	4,20	INTRON	-	ENSMUST00000042868	2.27336
18	32972318	T	TA	T	25	24,1	T,TA	22	3,19	INTRON	-	ENSMUST00000042868	2.14414
18	32974007	T	TAAAACAAAACAAAACAAAACAAAAC	T	21	20,1	T,TAAAACAAAACAAAACAAAACAAAAC	21	1,20	INTRON	-	ENSMUST00000042868	3.42962
18	32976583	GTTT	G	GTTT	10	10,0	GTTT,G	14	2,12	INTRON	-	ENSMUST00000042868	2.61722
18	32979732	G	GT	G	23	23,0	GT	25	0,25	INTRON	-	ENSMUST00000042868	5.65685
18	32983995	GACAC	G	GACAC	4	4,0	G,GACAC	11	1,10	INTRON	-	ENSMUST00000042868	3.51246
18	33008368	T	TTG	T,TTG	13	2,11	T	20	20,0	INTRON	-	ENSMUST00000042868	2.4537
18	33038580	TA	T	TA	18	18,0	T	28	2,26	INTRON	-	ENSMUST00000042868	3.90527
18	33053037	GT	G	GT	14	14,0	G	14	1,13	INTRON	-	ENSMUST00000042868	3.90527
18	33061695	TACAC	T	T	7	1,6	T,TACAC	8	1,7	INTRON	-	ENSMUST00000042868	1.03e-08
18	33064624	G	GCACA	G	20	20,0	GCACA	23	2,21	INTRON	-	ENSMUST00000042868	3.58949
18	33066625	C	CGT	CGT	14	1,13	C,CGT	17	14,3	INTRON	-	ENSMUST00000042868	1.3613
18	33074719	GT	G	G	24	2,22	GT	17	16,1	INTRON	-	ENSMUST00000042868	2.62793
18	33086250	T	TCA	TCA,T	12	2,10	T	18	16,2	INTRON	-	ENSMUST00000042868	1.11155
18	33089630	T	TA	T	16	14,2	T,TA	24	7,17	INTRON	-	ENSMUST00000042868	0.382084
18	33095374	AAT	A	A	24	0,24	AAT	24	24,0	INTRON	-	ENSMUST00000042868	5.65685
18	33095872	G	GA	G	21	21,0	GA	27	3,24	INTRON	-	ENSMUST00000042868	3.13915
18	33101480	GGACTCACT	G	GGACTCACT	34	34,0	G	33	1,32	INTRON	-	ENSMUST00000042868	4.85015
18	33103770	AAAAATAAAAT	A	AAAAATAAAAT	13	13,0	A,AAAAATAAAAT	24	3,21	INTRON	-	ENSMUST00000042868	2.90145
18	33106062	A	ATGTGTGTG	A,ATGTGTGTG	13	1,12	A	21	20,1	INTRON	-	ENSMUST00000042868	2.90905
18	33107193	G	GAA	G	31	31,0	GAA	34	2,32	INTRON	-	ENSMUST00000042868	4.17763
18	33107411	CA	C	CA	28	27,1	C,CA	15	2,13	INTRON	-	ENSMUST00000042868	2.24107
18	33107830	AT	A	A,AT	31	28,3	A	31	1,30	INTRON	-	ENSMUST00000042868	2.83521
18	33108434	GA	G	GA	25	24,1	G	33	1,32	INTRON	-	ENSMUST00000042868	3.929
18	33109305	T	TCC	T	6	6,0	TCC,T	9	2,7	INTRON	-	ENSMUST00000042868	1.6101
18	33109562	G	GA	G	29	28,1	GA,G	46	10,36	INTRON	-	ENSMUST00000042868	1.32571
18	33110264	T	TGA	T	30	30,0	TGA,T	34	3,31	INTRON	-	ENSMUST00000042868	3.56442
18	33114520	TAAA	T	TAAA	19	19,0	T	34	1,33	INTRON	-	ENSMUST00000042868	4.87248
18	33117283	T	TTTTTTG	TTTTTTG	15	0,15	T,TTTTTTG	14	11,3	INTRON	-	ENSMUST00000042868	1.69394
18	33121307	AT	A	AT	33	33,0	A	32	2,30	INTRON	-	ENSMUST00000042868	4.09667
18	33123001	C	CTTCA	C	18	18,0	C,CTTCA	37	5,32	INTRON	-	ENSMUST00000042868	2.73726
18	33129901	CGTGCAGCTGT	C	CGTGCAGCTGT	41	41,0	C,CGTGCAGCTGT	31	3,28	INTRON	-	ENSMUST00000042868	3.40061
18	33140807	T	TC	T	28	28,0	TC	29	0,29	INTRON	-	ENSMUST00000042868	5.65685
18	33141026	AAAAAAAAAAAAC	A	AAAAAAAAAAAAC	18	18,0	A,AAAAAAAAAAAAC	19	6,13	INTRON	-	ENSMUST00000042868	0.84825
18	33141062	C	CA	CA	16	0,16	C	26	24,2	INTRON	-	ENSMUST00000042868	3.79109
18	33142464	T	TA	TA,T	18	16,2	TA	14	1,13	INTRON	-	ENSMUST00000042868	2.06494
18	33143450	T	TTCTCTCTCTCTCTCTCTCTCTCTCTC	T	18	18,0	TTCTCTCTCTCTCTCTCTCTCTCTCTC,T	8	1,7	INTRON	-	ENSMUST00000042868	2.90145
18	33143483	C	CCCG	C	14	14,0	CCCG,C	12	2,10	INTRON	-	ENSMUST00000042868	2.27336
18	33143898	AT	A	AT	25	25,0	A	33	2,31	INTRON	-	ENSMUST00000042868	4.13822
18	33152863	A	AGT	AGT,A	21	4,17	A	21	21,0	INTRON	-	ENSMUST00000042868	1.96663
18	33154210	TGA	T	TGA	17	17,0	TGA,T	22	3,19	INTRON	-	ENSMUST00000042868	2.71788
18	33164148	T	TACACACACACACACACACACACAC	T,TACACACACACACACACACACACAC	5	2,3	TACACACACACACACACACACACAC	8	0,8	INTRON	-	ENSMUST00000042868	0.0579262
18	33182444	GT	G	G,GT	13	3,10	GT	13	13,0	INTRON	-	ENSMUST00000042868	1.52356
18	33182471	GGTGTGTGTGTGT	G	GGTGTGTGTGTGT	13	13,0	G	10	1,9	INTRON	-	ENSMUST00000042868	3.34032
18	33192404	G	GT	GT	28	1,27	G	31	30,1	UTR_3_PRIME	-	ENSMUST00000042868	3.9785
18	33204716	T	TA	T	14	14,0	TA	21	2,19	EXON	-	ENSMUST00000141617	3.42962
18	33235886	A	ATGG	ATGG	10	0,10	A	13	12,1	INTERGENIC	-	-	3.79109
18	33235897	G	GGT	G	12	12,0	GGT	17	1,16	INTERGENIC	-	-	4.17763
18	33244459	CA	C	C,CA	20	14,6	C	25	1,24	INTERGENIC	-	-	0.708426
18	33263559	C	CAAACAAAACA	CAAACAAAACA	19	0,19	C	20	19,1	INTERGENIC	-	-	4.37717
18	33284858	G	GAA	GAA	11	0,11	G,GAA	18	2,16	INTERGENIC	-	-	9.58e-05
18	33296282	GTT	G	G	22	2,20	G,GTT	21	19,2	INTERGENIC	-	-	2.01978
18	33313087	C	CAAT	C,CAAT	12	11,1	CAAT	11	0,11	INTERGENIC	-	-	3.66127
18	33372419	G	GTGTTT	GTGTTT,G	11	1,10	GTGTTT	14	0,14	INTERGENIC	-	-	3.51e-05
18	33380260	GT	G	G,GT	21	4,17	G	19	1,18	INTERGENIC	-	-	0.00028153
18	33380730	A	ATGGATGGATGGATGGATGGGTGGATGGATGGATGGATGGATGGATAAATGGG	ATGGATGGATGGATGGATGGGTGGATGGATGGATGGATGGATGGATAAATGGG	10	1,9	A	7	7,0	INTERGENIC	-	-	3.34032
18	33402805	A	AAC	A	8	8,0	AAC,A	15	5,10	INTERGENIC	-	-	0.744936
18	33412153	C	CGATA	C	28	28,0	CGATA	20	1,19	INTERGENIC	-	-	4.37717
18	33430937	GT	G	GT,G	34	4,30	G	26	1,25	INTERGENIC	-	-	1.76e-05
18	33438314	GA	G	G	26	1,25	GA,G	27	3,24	UTR_3_PRIME	-	ENSMUST00000051087	1.14e-05
18	33463720	G	GC	GC,G	4	1,3	GC	5	0,5	INTRON	-	ENSMUST00000168890	0.00552427
18	33464587	T	TG	TG	6	0,6	TG,T	7	6,1	UPSTREAM	-	ENSMUST00000168890	2.61722
18	33467117	TAGATAGATAGAC	T	T,TAGATAGATAGAC	19	17,2	T	28	0,28	UPSTREAM	-	ENSMUST00000168890	3.24378
18	33471655	GT	G	G	6	0,6	GT	17	16,1	UNKNOWN	-	-	4.17763
18	33492120	CACACAT	C	CACACAT	26	24,2	C,CACACAT	22	4,18	INTERGENIC	-	-	1.26597
18	33503614	C	CAA	C,CAA	19	2,17	CAA	21	1,20	INTERGENIC	-	-	3.6e-06
18	33510053	CTGTGTGTG	C	CTGTGTGTG,C	9	1,8	C	16	2,14	INTERGENIC	-	-	2.92e-09
18	33514588	TGA	T	T	6	0,6	T,TGA	11	2,9	INTERGENIC	-	-	0.00112399
18	33531264	T	TAGA	TAGA	26	0,26	TAGA,T	31	28,3	INTERGENIC	-	-	3.40061
18	33531554	C	CT	C	6	6,0	CT,C	12	2,10	INTERGENIC	-	-	2.27336
18	33531589	TCTCCTTCTCCTC	T	T,TCTCCTTCTCCTC	4	1,3	TCTCCTTCTCCTC	15	14,1	INTERGENIC	-	-	0.842826
18	33533938	C	CG	CG	24	1,23	C	28	27,1	INTERGENIC	-	-	3.7817
18	33534921	A	ATCT	ATCT	19	1,18	A	36	34,2	INTERGENIC	-	-	3.19112
18	33536226	G	GCA	GCA	37	1,36	G,GCA	43	38,5	INTERGENIC	-	-	2.61038
18	33538080	G	GTT	GTT	17	1,16	G	29	27,2	INTERGENIC	-	-	2.8555
18	33538608	C	CCACTG	CCACTG	21	0,21	C	33	32,1	INTERGENIC	-	-	4.85015
18	33538693	AG	A	A	18	0,18	AG	28	27,1	INTERGENIC	-	-	4.71632
18	33538865	T	TG	TG	19	0,19	T,TG	27	25,2	INTERGENIC	-	-	3.84996
18	33538879	G	GTTGT	GTTGT	21	0,21	GTTGT,G	30	27,3	INTERGENIC	-	-	3.34032
18	33539476	C	CA	CA	23	0,23	C	27	27,0	INTERGENIC	-	-	5.65685
18	33539561	TC	T	T	23	0,23	TC	35	34,1	INTERGENIC	-	-	4.89361
18	33540487	G	GTTTACTTTATGTTATTTTATGTTAT	GTTTACTTTATGTTATTTTATGTTAT	20	0,20	G	45	43,2	INTERGENIC	-	-	4.50666
18	33540648	T	TCTCTGC	TCTCTGC	33	1,32	T	47	45,2	INTERGENIC	-	-	3.87535
18	33540748	AT	A	A	34	0,34	AT	45	45,0	INTERGENIC	-	-	5.65685
18	33540774	AT	A	A	28	0,28	AT	32	31,1	INTERGENIC	-	-	4.82651
18	33541127	ACGT	A	A	21	0,21	ACGT	29	28,1	INTERGENIC	-	-	4.74652
18	33541391	T	TC	TC	16	0,16	T	23	23,0	INTERGENIC	-	-	5.65685
18	33541450	G	GAA	GAA	17	1,16	G	30	30,0	INTERGENIC	-	-	4.17763
18	33542080	T	TAAAA	TAAAA	24	0,24	T	36	34,2	INTERGENIC	-	-	4.25067
18	33542698	T	TTTCA	TTTCA	27	0,27	T	27	27,0	INTERGENIC	-	-	5.65685
18	33542743	C	CGCGCGCGTGTGTGTGTGTAACTGAAATATTGCTATATAATACATGGCAGCATATAAATGCTAGTACTAAAGAATATATAGGAAATGGTTGAAGTTTTTATGTATGAGTGAGGTGTGTGTGTGTGTGTGTGTGTGTGTGT	CGCGCGCGTGTGTGTGTGTAACTGAAATATTGCTATATAATACATGGCAGCATATAAATGCTAGTACTAAAGAATATATAGGAAATGGTTGAAGTTTTTATGTATGAGTGAGGTGTGTGTGTGTGTGTGTGTGTGTGTGT	19	1,18	C	28	28,0	INTERGENIC	-	-	4.31688
18	33542840	G	GGT	G	11	11,0	G,GGT	11	2,9	INTERGENIC	-	-	2.07407
18	33542874	TGTGCGCGCGCGCGCGCGCGC	T	T,TGTGCGCGCGCGCGCGCGCGC	15	2,13	TGTGCGCGCGCGCGCGCGCGC	18	18,0	INTERGENIC	-	-	2.76589
18	33544261	CT	C	C	28	2,26	CT	32	31,1	INTERGENIC	-	-	3.2909
18	33544380	CAA	C	C	27	1,26	CAA	35	34,1	INTERGENIC	-	-	4.02921
18	33545747	CT	C	C	28	0,28	CT,C	36	32,4	INTERGENIC	-	-	3.13915
18	33546131	C	CT	CT	21	0,21	C	14	13,1	INTERGENIC	-	-	3.90527
18	33546286	CCTGTATCTGGAACACATTCTGTAT	C	C	16	0,16	CCTGTATCTGGAACACATTCTGTAT	24	23,1	INTERGENIC	-	-	4.57254
18	33546336	CAA	C	C	13	0,13	CAA	25	24,1	INTERGENIC	-	-	4.61244
18	33546685	T	TTG	T,TTG	22	2,20	T	31	30,1	INTERGENIC	-	-	2.93197
18	33547519	A	AAG	AAG	17	1,16	A,AAG	38	34,4	INTERGENIC	-	-	2.30877
18	33547757	A	AATAT	AATAT	21	0,21	AATAT,A	36	33,3	INTERGENIC	-	-	3.66127
18	33548056	G	GA	GA	27	0,27	G,GA	24	22,2	INTERGENIC	-	-	3.66127
18	33548405	GA	G	G	39	0,39	GA	33	31,2	INTERGENIC	-	-	4.13822
18	33548861	A	ATTT	ATTT	21	1,20	A	24	24,0	INTERGENIC	-	-	4.43229
18	33548878	A	AT	AT	21	0,21	A	21	21,0	INTERGENIC	-	-	5.65685
18	33548962	C	CCT	CCT	8	0,8	C	19	19,0	INTERGENIC	-	-	5.65685
18	33549704	T	TC	TC	19	0,19	T	32	30,2	INTERGENIC	-	-	4.09667
18	33550661	TGGAA	T	T	22	0,22	TGGAA	32	30,2	INTERGENIC	-	-	4.09667
18	33551533	GCCCCCC	G	G	16	0,16	GCCCCCC	37	35,2	INTERGENIC	-	-	4.28456
18	33551602	A	AGGGGG	AGGGGG,A	7	1,6	A	33	32,1	INTERGENIC	-	-	2.18616
18	33551639	A	AAAAT	AAAAT	9	0,9	A	31	30,1	INTERGENIC	-	-	4.80145
18	33551668	TAAAAAA	T	T	15	0,15	TAAAAAA	32	31,1	INTERGENIC	-	-	4.82651
18	33552606	CT	C	C	26	1,25	CT	34	34,0	INTERGENIC	-	-	4.64952
18	33554957	TTC	T	T	11	1,10	TTC	11	10,1	INTERGENIC	-	-	2.07407
18	33555842	A	AT	A	20	20,0	AT,A	14	2,12	INTERGENIC	-	-	2.61722
18	33557837	AAGAGAG	A	A	17	0,17	A,AAGAGAG	22	20,2	INTERGENIC	-	-	3.51246
18	33560144	TG	T	T	23	1,22	TG	20	20,0	INTERGENIC	-	-	4.52949
18	33563461	ATTG	A	A	20	1,19	ATTG	19	19,0	INTERGENIC	-	-	4.37717
18	33563876	AAT	A	A	19	0,19	AAT	26	25,1	INTERGENIC	-	-	4.64952
18	33564484	C	CAATA	CAATA	21	0,21	C,CAATA	29	27,2	INTERGENIC	-	-	3.95734
18	33564985	T	TGGCCAGTCTTG	T,TGGCCAGTCTTG	39	2,37	T	27	27,0	INTERGENIC	-	-	4.34771
18	33568720	T	TA	T	24	23,1	TA	21	0,21	INTERGENIC	-	-	4.57254
18	33570334	TATAATA	T	T	20	1,19	T,TATAATA	24	20,4	INTERGENIC	-	-	1.66843
18	33572711	TCTCTCTCTCTCTCTCC	T	T	14	0,14	TCTCTCTCTCTCTCTCC	22	21,1	INTERGENIC	-	-	4.48289
18	33573119	ATT	A	A	29	0,29	A,ATT	31	25,6	INTERGENIC	-	-	1.9296
18	33575428	A	AAATGTTT	AAATGTTT	24	0,24	A	35	34,1	INTERGENIC	-	-	4.89361
18	33576735	CA	C	C	4	0,4	CA	11	11,0	INTERGENIC	-	-	5.65685
18	33585472	CAAA	C	C	25	0,25	CAAA	26	25,1	INTERGENIC	-	-	4.64952
18	33587039	G	GT	GT	21	1,20	G,GT	37	33,4	INTERGENIC	-	-	2.42655
18	33587837	CAGTT	C	C	24	1,23	CAGTT,C	48	42,6	INTERGENIC	-	-	2.27336
18	33591171	A	AGTGTGTGTGTGTGTGTGTGTGTGTGT	A,AGTGTGTGTGTGTGTGTGTGTGTGTGT	18	2,16	A	23	22,1	INTERGENIC	-	-	2.44294
18	33591771	G	GA	GA	23	1,22	G	15	14,1	INTERGENIC	-	-	3.15625
18	33592850	GT	G	G	25	0,25	GT	39	37,2	INTERGENIC	-	-	4.34771
18	33593515	A	ATT	ATT	19	0,19	A	27	26,1	INTERGENIC	-	-	4.68406
18	33593552	TCTTTCTTTCTTTCTTTCTTTCTTC	T	T	16	0,16	TCTTTCTTTCTTTCTTTCTTTCTTC	24	23,1	INTERGENIC	-	-	4.57254
18	33595583	A	AAGATAGAT	AAGATAGAT	15	0,15	AAGATAGAT,A	20	18,2	INTERGENIC	-	-	3.34032
18	33597303	T	TCA	TCA	24	1,23	T,TCA	22	20,2	INTERGENIC	-	-	2.778
18	33601301	A	ATCT	ATCT	23	0,23	ATCT,A	22	20,2	INTERGENIC	-	-	3.51246
18	33602278	G	GAGGAAAGTCA	GAGGAAAGTCA	27	1,26	G,GAGGAAAGTCA	24	21,3	INTERGENIC	-	-	2.33722
18	33607720	T	TA	TA	31	0,31	T	23	23,0	INTERGENIC	-	-	5.65685
18	33607732	CA	C	CA	31	31,0	C	21	0,21	INTERGENIC	-	-	5.65685
18	33610123	A	AAAATAG	AAAATAG	20	0,20	A	15	15,0	INTERGENIC	-	-	5.65685
18	33610232	GA	G	G	34	1,33	GA	18	17,1	INTERGENIC	-	-	3.62876
18	33610596	AT	A	A	30	1,29	AT	10	9,1	INTERGENIC	-	-	2.76589
18	33611581	TGG	T	T	25	0,25	TGG,T	25	23,2	INTERGENIC	-	-	3.72833
18	33613132	A	AATAT	AATAT	22	0,22	A,AATAT	26	24,2	INTERGENIC	-	-	3.79109
18	33614501	TA	T	T	19	0,19	TA	32	30,2	INTERGENIC	-	-	4.09667
18	33617445	GA	G	G	27	1,26	GA,G	11	8,3	INTERGENIC	-	-	0.886262
18	33620757	ATGTG	A	ATGTG	7	7,0	A,ATGTG	10	1,9	INTERGENIC	-	-	3.34032
18	33655569	CAT	C	CAT	26	26,0	C,CAT	29	5,24	INTERGENIC	-	-	2.19604
18	33655876	T	TCACACACACACACACACACACA	T	15	15,0	TCACACACACACACACACACACA	14	1,13	INTERGENIC	-	-	3.90527
18	33660002	T	TAGGA	T	26	26,0	TAGGA	28	0,28	INTERGENIC	-	-	5.65685
18	33660112	T	TAATAAAATAAAATAAAATAAAATAA	T	22	22,0	TAATAAAATAAAATAAAATAAAATAA	18	0,18	INTERGENIC	-	-	5.65685
18	33660178	T	TTAA	T	30	28,2	TTAA,T	27	2,25	INTERGENIC	-	-	2.6497
18	33660965	CACCA	C	CACCA	5	5,0	C	10	0,10	INTERGENIC	-	-	5.65685
18	33668769	TC	T	TC	26	26,0	T	27	1,26	INTERGENIC	-	-	4.68406
18	33685232	C	CTG	C,CTG	15	13,2	CTG	25	2,23	INTERGENIC	-	-	1.70423
18	33690922	G	GA	G	26	26,0	GA	26	2,24	INTERGENIC	-	-	3.79109
18	33711235	TA	T	T	27	0,27	TA	25	25,0	INTERGENIC	-	-	5.65685
18	33715769	CAT	C	C	17	0,17	CAT	28	26,2	INTERGENIC	-	-	3.90527
18	33716655	A	ATT	ATT	17	1,16	A	32	31,1	INTERGENIC	-	-	3.52863
18	33718553	A	AT	AT	30	1,29	AT,A	26	22,4	INTERGENIC	-	-	2.007
18	33718661	TTCTAA	T	T	22	0,22	T,TTCTAA	35	32,3	INTERGENIC	-	-	3.61397
18	33718839	T	TA	TA	22	0,22	TA,T	50	46,4	INTERGENIC	-	-	3.72833
18	33718967	TAGAC	T	T	25	1,24	T,TAGAC	21	19,2	INTERGENIC	-	-	2.73563
18	33719542	G	GGT	GGT	25	0,25	G,GGT	20	17,3	INTERGENIC	-	-	2.50998
18	33720733	A	AGT	AGT	19	0,19	AGT,A	23	21,2	INTERGENIC	-	-	3.58949
18	33720783	A	ATGTGTGTGTGTGTGTGTG	ATGTGTGTGTGTGTGTGTG	13	0,13	A	19	18,1	INTERGENIC	-	-	4.31688
18	33721066	A	ATTCTTATTGAGTAT	ATTCTTATTGAGTAT	6	0,6	ATTCTTATTGAGTAT,A	23	21,2	INTERGENIC	-	-	3.58949
18	33721082	T	TATATATG	TATATATG	7	0,7	T	21	20,1	INTERGENIC	-	-	4.43229
18	33721100	TC	T	T	9	0,9	TC	21	20,1	INTERGENIC	-	-	4.43229
18	33721410	AGTTGAC	A	A	20	0,20	AGTTGAC	32	31,1	INTERGENIC	-	-	4.82651
18	33722608	A	AT	AT	16	0,16	A,AT	24	20,4	INTERGENIC	-	-	2.27336
18	33722935	G	GT	GT	24	0,24	G	27	26,1	INTERGENIC	-	-	4.68406
18	33724036	G	GT	GT	21	0,21	GT,G	26	23,3	INTERGENIC	-	-	3.06441
18	33725186	CT	C	C	31	0,31	CT	32	31,1	INTERGENIC	-	-	4.82651
18	33725554	A	AGAGAGAGAGAGAGAGAGAGAGAGAGC	A,AGAGAGAGAGAGAGAGAGAGAGAGAGC	9	1,8	A	26	25,1	INTERGENIC	-	-	2.51629
18	33725683	A	AG	AG	23	1,22	A	31	29,2	INTERGENIC	-	-	3.19457
18	33726649	CG	C	C	29	0,29	CG	30	29,1	INTERGENIC	-	-	4.77484
18	33727129	A	AAAATAAAT	AAAATAAAT,A	7	1,6	A	20	20,0	INTERGENIC	-	-	2.61722
18	33727161	T	TAAATAAAC	T	18	17,1	TAAATAAAC	18	1,17	INTERGENIC	-	-	3.13915
18	33727184	A	AT	A,AT	18	2,16	A	20	19,1	INTERGENIC	-	-	2.35016
18	33728212	GA	G	G	28	0,28	GA	22	22,0	INTERGENIC	-	-	5.65685
18	33728238	CTTTTTTTTT	C	C	20	0,20	CTTTTTTTTT	25	25,0	INTERGENIC	-	-	5.65685
18	33728415	G	GT	GT	27	0,27	G	37	36,1	INTERGENIC	-	-	4.93263
18	33728624	ACGCG	A	A,ACGCG	29	2,27	ACGCG	34	32,2	INTERGENIC	-	-	2.8555
18	33728929	T	TAAA	TAAA	10	0,10	T	36	35,1	INTERGENIC	-	-	4.91363
18	33730311	GTGTGTGTGTGTGTGTGTGTGTGTGTGTGTGTGTGCTTGCTTGCTCTCTGAT	G	G	6	0,6	GTGTGTGTGTGTGTGTGTGTGTGTGTGTGTGTGTGCTTGCTTGCTCTCTGAT	14	14,0	INTERGENIC	-	-	5.65685
18	33730385	TGCTCTCTCGTGCTCTCTCTCTGCTCTGTCTC	T	T	6	0,6	TGCTCTCTCGTGCTCTCTCTCTGCTCTGTCTC	7	7,0	INTERGENIC	-	-	5.65685
18	33730459	CTCTCTG	C	C	6	0,6	CTCTCTG	8	8,0	INTERGENIC	-	-	5.65685
18	33730795	G	GA	GA	22	1,21	G	29	27,2	INTERGENIC	-	-	3.08116
18	33731261	AAAAC	A	A	23	0,23	AAAAC,A	19	17,2	INTERGENIC	-	-	3.24378
18	33731778	A	AGATG	AGATG	34	1,33	AGATG,A	34	31,3	INTERGENIC	-	-	3.02543
18	33731851	TCA	T	T	25	1,24	TCA	27	27,0	INTERGENIC	-	-	4.61244
18	33733231	G	GAAAACAAAGATTGGAGTTACTCCC	GAAAACAAAGATTGGAGTTACTCCC	35	1,34	GAAAACAAAGATTGGAGTTACTCCC,G	26	24,2	INTERGENIC	-	-	3.23959
18	33734774	ATG	A	ATG,A	18	1,17	ATG	38	36,2	INTERGENIC	-	-	3.19112
18	33736420	A	ATTTGCCTT	ATTTGCCTT	27	0,27	A	30	29,1	INTERGENIC	-	-	4.77484
18	33736461	A	ACC	ACC	30	0,30	ACC,A	17	15,2	INTERGENIC	-	-	3.02543
18	33736705	TCTCTCTTTTTCTC	T	T	16	0,16	TCTCTCTTTTTCTC	27	27,0	INTERGENIC	-	-	5.65685
18	33736905	C	CATACCACACACACACAT	CATACCACACACACACAT	19	0,19	C	30	28,2	INTERGENIC	-	-	4.00644
18	33737009	GAC	G	G	17	1,16	GAC,G	33	30,3	INTERGENIC	-	-	2.51393
18	33737760	GTT	G	G	12	0,12	GTT,G	11	9,2	INTERGENIC	-	-	2.07407
18	33737858	T	TC	TC	10	0,10	TC,T	10	8,2	INTERGENIC	-	-	1.85364
18	33738400	G	GTTC	GTTC,G	15	1,14	G	29	29,0	INTERGENIC	-	-	4.00644
18	33739047	AAAAAAATAAT	A	A	24	1,23	A,AAAAAAATAAT	33	30,3	INTERGENIC	-	-	2.778
18	33739289	A	AGTTT	A,AGTTT	27	3,24	A	32	30,2	INTERGENIC	-	-	2.18021
18	33740198	CTT	C	C	13	0,13	CTT	19	19,0	INTERGENIC	-	-	5.65685
18	33741469	C	CAGAAGAAGA	C	11	11,0	C,CAGAAGAAGA	4	1,3	INTERGENIC	-	-	1.3424
18	33743180	A	AT	AT	22	0,22	AT,A	21	18,3	INTERGENIC	-	-	2.61722
18	33743320	TTTTTG	T	TTTTTG,T	21	2,19	TTTTTG	31	31,0	INTERGENIC	-	-	3.42962
18	33743432	A	AAAAAC	AAAAAC	31	1,30	A	38	38,0	INTERGENIC	-	-	4.80145
18	33743865	G	GA	GA	24	0,24	G	12	12,0	INTERGENIC	-	-	5.65685
18	33744895	GA	G	G	19	0,19	GA	24	23,1	INTERGENIC	-	-	4.57254
18	33745082	AC	A	A,AC	18	3,15	AC	24	23,1	INTERGENIC	-	-	1.75908
18	33747132	CTATAAGTGTGTGTGTGTGTGTG	C	C	23	0,23	C,CTATAAGTGTGTGTGTGTGTGTG	27	24,3	INTERGENIC	-	-	3.13915
18	33749895	G	GA	GA	20	1,19	G,GA	27	24,3	INTERGENIC	-	-	2.35016
18	33751236	TACAC	T	T	17	0,17	TACAC,T	37	33,4	INTERGENIC	-	-	3.19254
18	33754621	TTGTG	T	T	8	0,8	T,TTGTG	9	8,1	INTERGENIC	-	-	3.13915
18	33755906	CA	C	C	24	0,24	CA	35	33,2	INTERGENIC	-	-	4.21507
18	33757321	AAGGAGCAGG	A	A	18	0,18	A,AAGGAGCAGG	21	19,2	INTERGENIC	-	-	3.42962
18	33761168	TCA	T	TCA	15	15,0	T	29	2,27	INTERGENIC	-	-	3.95734
18	33762980	AC	A	A,AC	10	2,8	AC	30	28,2	INTERGENIC	-	-	1.19973
18	33762995	A	AACAAAC	A,AACAAAC	14	2,12	A	30	28,2	INTERGENIC	-	-	1.7459
18	33763676	T	TTG	TTG	31	0,31	T,TTG	38	35,3	INTERGENIC	-	-	3.74971
18	33764824	TA	T	T	13	0,13	TA	32	32,0	INTERGENIC	-	-	5.65685
18	33765033	GAAAGAAAGAAAGAAAGAAAGAA	G	G	6	0,6	G,GAAAGAAAGAAAGAAAGAAAGAA	10	9,1	INTERGENIC	-	-	3.34032
18	33765947	C	CT	CT	30	1,29	C	27	26,1	INTERGENIC	-	-	3.92758
18	33767848	CA	C	C	12	1,11	CA	22	22,0	INTERGENIC	-	-	3.66127
18	33773053	GTTTGT	G	GTTTGT	15	15,0	GTTTGT,G	20	2,18	INTERGENIC	-	-	3.34032
18	33773090	TGTTTTGTTTTGTTG	T	T	17	0,17	TGTTTTGTTTTGTTG	30	28,2	INTERGENIC	-	-	4.00644
18	33774100	AAC	A	A	25	2,23	AAC,A	29	22,7	INTERGENIC	-	-	0.814161
18	33776257	A	AATTT	AATTT	10	0,10	A	29	29,0	INTERGENIC	-	-	5.65685
18	33776375	A	AAGAGGG	AAGAGGG	9	0,9	A	22	21,1	INTERGENIC	-	-	4.48289
18	33776386	G	GGA	GGA	7	0,7	G	23	22,1	INTERGENIC	-	-	4.52949
18	33779527	TG	T	T	25	1,24	TG	34	32,2	INTERGENIC	-	-	3.36221
18	33780773	T	TAATA	TAATA,T	17	1,16	T	21	21,0	INTERGENIC	-	-	4.17763
18	33781826	GA	G	G	4	0,4	GA	27	27,0	INTERGENIC	-	-	5.65685
18	33782505	G	GA	GA	22	0,22	GA,G	29	26,3	INTERGENIC	-	-	3.27681
18	33782596	T	TGCTC	TGCTC	18	1,17	T	28	27,1	INTERGENIC	-	-	3.5055
18	33783890	G	GTAC	G,GTAC	20	2,18	G	38	38,0	INTERGENIC	-	-	3.34032
18	33784086	T	TGGG	TGGG,T	6	1,5	T	27	27,0	INTERGENIC	-	-	2.27336
18	33785173	CTG	C	C	19	0,19	CTG	21	21,0	INTERGENIC	-	-	5.65685
18	33785207	G	GAT	GAT	18	0,18	G	23	22,1	INTERGENIC	-	-	4.52949
18	33785228	G	GA	GA	20	0,20	G,GA	23	22,1	INTERGENIC	-	-	4.52949
18	33785958	TGAAGAAACTGAAGACCG	T	T	23	0,23	TGAAGAAACTGAAGACCG	33	32,1	INTERGENIC	-	-	4.85015
18	33786693	TCTGCTGG	T	T,TCTGCTGG	34	2,32	TCTGCTGG	33	32,1	INTERGENIC	-	-	3.54703
18	33787164	GT	G	G	29	1,28	GT,G	25	22,3	INTERGENIC	-	-	2.44448
18	33787418	TTATGCC	T	T	32	0,32	TTATGCC,T	27	24,3	INTERGENIC	-	-	3.13915
18	33787527	A	AG	AG	29	1,28	A	30	29,1	INTERGENIC	-	-	3.98183
18	33787929	T	TCC	TCC	8	0,8	T	20	19,1	INTERGENIC	-	-	4.37717
18	33788041	GA	G	G	18	1,17	GA	19	18,1	INTERGENIC	-	-	3.19112
18	33788298	GAGAGAGAGAGAGAGAGAGAGAGAGAGAGAGAGAGAGAGAGAGAGAGAGAGAGA	G	G	21	0,21	GAGAGAGAGAGAGAGAGAGAGAGAGAGAGAGAGAGAGAGAGAGAGAGAGAGAGA	32	30,2	INTERGENIC	-	-	4.09667
18	33789985	ACACATACACACAATCCT	A	A,ACACATACACACAATCCT	10	1,9	ACACATACACACAATCCT	29	29,0	UPSTREAM	-	ENSMUST00000146010	3.34032
18	33790056	GA	G	G	19	1,18	G,GA	27	25,2	UPSTREAM	-	ENSMUST00000146010	2.87328
18	33790518	AT	A	A	31	1,30	AT	17	17,0	UPSTREAM	-	ENSMUST00000146010	4.80145
18	33791844	A	AT	AT	29	0,29	A	29	28,1	UPSTREAM	-	ENSMUST00000146010	4.74652
18	33791867	T	TATTTA	TATTTA	29	0,29	T	31	31,0	UPSTREAM	-	ENSMUST00000146010	5.65685
18	33792948	T	TGCTGTAA	TGCTGTAA	29	0,29	T	19	19,0	UPSTREAM	-	ENSMUST00000146010	5.65685
18	33792987	CTG	C	C	21	0,21	CTG	17	17,0	UPSTREAM	-	ENSMUST00000146010	5.65685
18	33793440	G	GCCCCCCC	GCCCCCCC	4	0,4	G	18	17,1	UPSTREAM	-	ENSMUST00000146010	4.25067
18	33793479	G	GCCC	GCCC	5	0,5	G	15	14,1	UPSTREAM	-	ENSMUST00000146010	4.00644
18	33793500	AC	A	A	7	0,7	AC	15	15,0	UPSTREAM	-	ENSMUST00000146010	5.65685
18	33793968	TGTAATTTG	T	T	35	0,35	TGTAATTTG	26	25,1	UPSTREAM	-	ENSMUST00000146010	4.64952
18	33794041	GC	G	G	35	0,35	GC	30	28,2	UPSTREAM	-	ENSMUST00000146010	4.00644
18	33794247	T	TTATG	TTATG	30	1,29	T	34	32,2	UPSTREAM	-	ENSMUST00000146010	3.48842
18	33794268	A	ATCACTAAGTAG	ATCACTAAGTAG	31	1,30	A	36	34,2	UPSTREAM	-	ENSMUST00000146010	3.57267
18	33795892	CG	C	C	25	1,24	CG	37	35,2	EXON	-	ENSMUST00000179138	3.45212
18	33795968	A	ATGCT	ATGCT	27	1,26	A	32	31,1	EXON	-	ENSMUST00000179138	3.97178
18	33796916	CT	C	CT,C	24	5,19	CT	32	29,3	UTR_3_PRIME	-	ENSMUST00000025234	0.936683
18	33797836	C	CT	CT	31	0,31	C	34	33,1	INTRON	-	ENSMUST00000025234	4.87248
18	33798308	CT	C	C	16	1,15	CT	19	17,2	INTRON	-	ENSMUST00000025234	2.25845
18	33799109	T	TC	TC	16	1,15	T,TC	23	20,3	INTRON	-	ENSMUST00000025234	1.93695
18	33799124	T	TTTTG	TTTTG	21	1,20	T,TTTTG	24	21,3	INTRON	-	ENSMUST00000025234	2.19332
18	33800678	CCA	C	C	28	2,26	CCA	23	22,1	INTRON	-	ENSMUST00000025234	3.0727
18	33800966	TCTC	T	T	26	1,25	TCTC	18	18,0	INTRON	-	ENSMUST00000025234	4.64952
18	33801786	GTGCACAGAGAGTACACACATGTGATGTGCACAGAGTACACACATGTGGCA	G	G	26	1,25	GTGCACAGAGAGTACACACATGTGATGTGCACAGAGTACACACATGTGGCA,G	34	31,3	INTRON	-	ENSMUST00000025234	2.87343
18	33811917	C	CCTTT	C	21	20,1	CCTTT	14	0,14	INTRON	-	ENSMUST00000025234	4.43229
18	33811975	C	CTCCT	CTCCT	19	0,19	C	21	21,0	INTRON	-	ENSMUST00000025234	5.65685
18	33825970	AACACACACAC	A	A	13	0,13	A,AACACACACAC	16	14,2	INTRON	-	ENSMUST00000025234	2.90145
18	33832115	GT	G	G	23	0,23	G,GT	18	15,3	INTRON	-	ENSMUST00000025234	2.27336
18	33845072	TTGTGTGTGTGTGTGTGTG	T	T	16	0,16	TTGTGTGTGTGTGTGTGTG,T	20	17,3	INTRON	-	ENSMUST00000025234	2.50998
18	33854454	T	TA	T,TA	18	3,15	T	21	21,0	INTRON	-	ENSMUST00000025234	2.27336
18	33888081	ATGAG	A	A	20	0,20	ATGAG	30	29,1	INTRON	-	ENSMUST00000025234	4.77484
18	33892446	A	AACACAC	AACACAC	8	1,7	A	18	17,1	INTRON	-	ENSMUST00000025234	2.09013
18	33897147	G	GCT	G,GCT	7	3,4	G	11	11,0	INTRON	-	ENSMUST00000025234	0.344655
18	33897158	CTCTCTA	C	CTCTCTA	16	16,0	C	4	0,4	INTRON	-	ENSMUST00000025234	5.65685
18	33898648	G	GA	G	36	36,0	GA,G	51	43,8	INTRON	-	ENSMUST00000025234	0.000537247
18	33904666	GGT	G	GGT,G	7	4,3	GGT	7	7,0	INTRON	-	ENSMUST00000025234	0.0817883
18	33909801	TC	T	T	14	0,14	TC	20	18,2	INTRON	-	ENSMUST00000025234	3.34032
18	33913579	TAC	T	T	15	0,15	TAC,T	15	11,4	INTRON	-	ENSMUST00000025234	1.19973
18	33921711	GGT	G	G,GGT	5	1,4	GGT	14	14,0	INTRON	-	ENSMUST00000025234	1.85364
18	33933072	TA	T	TA	19	17,2	T,TA	20	12,8	INTRON	-	ENSMUST00000025234	0.0125819
18	33934991	C	CGT	C	13	13,0	CGT,C	19	5,14	INTRON	-	ENSMUST00000025234	1.2287
18	33941035	AAAAT	A	A	9	0,9	AAAAT	20	19,1	INTRON	-	ENSMUST00000025234	4.37717
18	33946477	T	TG	TG	12	1,11	T	24	22,2	INTRON	-	ENSMUST00000025234	2.27336
18	33946834	G	GTCTCTCTCTC	GTCTCTCTCTC	16	1,15	G,GTCTCTCTCTC	14	12,2	INTRON	-	ENSMUST00000025234	1.7924
18	33949621	C	CTGTG	CTGTG	16	1,15	C,CTGTG	9	8,1	INTRON	-	ENSMUST00000025234	2.18021
18	33959360	G	GGGGGCTGGTGAGATGGCTCAGTGGGTAAGAGCACCCGACTGCTCTT	G,GGGGGCTGGTGAGATGGCTCAGTGGGTAAGAGCACCCGACTGCTCTT	16	9,7	G	27	26,1	INTRON	-	ENSMUST00000025234	0.0582622
18	33961781	A	AAAGGG	AAAGGG,A	5	1,4	A	4	4,0	INTRON	-	ENSMUST00000025234	1.85364
18	33966571	A	AC	AC	22	1,21	A	36	35,1	INTRON	-	ENSMUST00000025234	3.86749
18	33972987	A	AG	AG	23	0,23	A	36	33,3	INTRON	-	ENSMUST00000025234	3.66127
18	33974237	TC	T	T	26	1,25	T,TC	22	18,4	INTRON	-	ENSMUST00000025234	1.63031
18	33976221	A	AAATACCCAG	AAATACCCAG	25	0,25	AAATACCCAG,A	29	27,2	INTRON	-	ENSMUST00000025234	3.95734
18	33978083	TAA	T	T	15	0,15	TAA	33	32,1	INTRON	-	ENSMUST00000025234	4.85015
18	33979300	G	GA	GA	19	1,18	G	24	22,2	INTRON	-	ENSMUST00000025234	2.72416
18	33979551	A	ATG	ATG	15	0,15	A	19	18,1	INTRON	-	ENSMUST00000025234	4.31688
18	33979585	G	GTA	GTA	15	1,14	G	13	12,1	INTRON	-	ENSMUST00000025234	2.60606
18	33980515	TTTCCTTCC	T	TTTCCTTCC,T	15	1,14	TTTCCTTCC	17	17,0	INTRON	-	ENSMUST00000025234	4.00644
18	33980626	T	TA	TA	17	0,17	T	26	25,1	INTRON	-	ENSMUST00000025234	4.64952
18	33983033	GA	G	G	4	0,4	GA	21	20,1	INTRON	-	ENSMUST00000025234	4.43229
18	33983749	C	CT	CT	24	0,24	C	47	44,3	INTRON	-	ENSMUST00000025234	4.0677
18	33983796	G	GA	GA	22	0,22	G	51	48,3	INTRON	-	ENSMUST00000025234	4.17763
18	33984836	GA	G	G,GA	35	2,33	GA	39	39,0	INTRON	-	ENSMUST00000025234	4.21507
18	33992955	T	TA	TA	15	1,14	T	23	21,2	INTRON	-	ENSMUST00000025234	2.45694
18	33993729	AG	A	A	30	0,30	AG	32	31,1	INTRON	-	ENSMUST00000025234	4.82651
18	33995271	G	GA	GA	18	0,18	G	24	24,0	INTRON	-	ENSMUST00000025234	5.65685
18	33995489	T	TG	TG	26	0,26	T	31	29,2	INTRON	-	ENSMUST00000025234	4.05281
18	33996206	T	TACACACACAC	TACACACACAC	17	0,17	T	32	31,1	INTRON	-	ENSMUST00000025234	4.82651
18	33996646	CA	C	C	30	0,30	CA	30	28,2	INTRON	-	ENSMUST00000025234	4.00644
18	33999616	T	TAAA	TAAA	22	0,22	T	34	33,1	INTRON	-	ENSMUST00000025234	4.87248
18	34000107	G	GTC	GTC	25	1,24	G	24	23,1	INTRON	-	ENSMUST00000025234	3.69468
18	34000186	ATGTT	A	A	33	1,32	ATGTT	21	20,1	INTRON	-	ENSMUST00000025234	3.77062
18	34000261	TAGA	T	T	30	1,29	TAGA	18	17,1	INTRON	-	ENSMUST00000025234	3.55166
18	34000412	C	CG	CG	28	0,28	C	25	23,2	INTRON	-	ENSMUST00000025234	3.72833
18	34001350	GT	G	G	18	1,17	GT	37	34,3	INTRON	-	ENSMUST00000025234	2.71358
18	34002533	G	GAAA	G,GAAA	32	2,30	G	37	36,1	INTRON	-	ENSMUST00000025234	3.53924
18	34002918	C	CAAAAAA	C,CAAAAAA	9	1,8	C	17	17,0	INTRON	-	ENSMUST00000025234	3.13915
18	34003658	ATG	A	A	38	1,37	A,ATG	31	28,3	INTRON	-	ENSMUST00000025234	2.93326
18	34004536	CT	C	C	13	0,13	CT	10	10,0	INTRON	-	ENSMUST00000025234	5.65685
18	34005224	ACGCG	A	ACGCG,A	12	1,11	ACGCG	26	25,1	INTRON	-	ENSMUST00000025234	2.95498
18	34005728	G	GGGA	G,GGGA	8	1,7	G	8	8,0	INTRON	-	ENSMUST00000025234	2.90145
18	34007653	A	AT	AT	18	1,17	A	19	17,2	UPSTREAM	-	ENSMUST00000025234	2.35426
18	34009055	ATCTCTCTC	A	A	18	2,16	A,ATCTCTCTC	12	10,2	UPSTREAM	-	ENSMUST00000025234	1.11155
18	34010831	C	CCA	CCA	9	0,9	C	20	20,0	UPSTREAM	-	ENSMUST00000025234	5.65685
18	34011487	C	CTT	CTT	25	0,25	C	26	26,0	UPSTREAM	-	ENSMUST00000025234	5.65685
18	34018111	AG	A	A	15	0,15	AG	6	6,0	INTERGENIC	-	-	5.65685
18	34020657	T	TGG	T,TGG	18	4,14	T	20	19,1	DOWNSTREAM	-	ENSMUST00000157876	1.15497
18	34021734	C	CCTCCTGGCCCTGGTGTTCCCCTAGA	CCTCCTGGCCCTGGTGTTCCCCTAGA	14	0,14	C	13	13,0	DOWNSTREAM	-	ENSMUST00000157876	5.65685
18	34022072	T	TA	TA	23	1,22	TA,T	28	21,7	DOWNSTREAM	-	ENSMUST00000157876	0.99587
18	34023872	CT	C	CT,C	16	2,14	CT	25	24,1	DOWNSTREAM	-	ENSMUST00000157876	2.29619
18	34023960	TG	T	T	21	1,20	TG	23	23,0	DOWNSTREAM	-	ENSMUST00000157876	4.43229
18	34026278	CT	C	C	6	0,6	CT	15	14,1	UPSTREAM	-	ENSMUST00000157876	4.00644
18	34026301	CT	C	C	6	0,6	C,CT	12	11,1	UPSTREAM	-	ENSMUST00000157876	3.66127
18	34026327	C	CT	CT	5	0,5	C	11	10,1	UPSTREAM	-	ENSMUST00000157876	3.51246
18	34027124	T	TA	TA	23	1,22	T	26	24,2	UPSTREAM	-	ENSMUST00000157876	2.9785
18	34028120	G	GTTGTTTTGTTTTGTT	GTTGTTTTGTTTTGTT	27	0,27	G	28	28,0	UPSTREAM	-	ENSMUST00000157876	5.65685
18	34034591	AT	A	A	24	1,23	AT	36	35,1	INTERGENIC	-	-	3.94718
18	34035265	A	AG	AG	23	0,23	A	47	43,4	INTERGENIC	-	-	3.626
18	34037742	GC	G	G	12	0,12	GC,G	8	5,3	INTERGENIC	-	-	0.53948
18	34056164	A	AAC	AAC	15	1,14	A	26	24,2	INTERGENIC	-	-	2.60606
18	34062154	TAATA	T	T	13	0,13	TAATA	20	19,1	INTERGENIC	-	-	4.37717
18	34064978	T	TTG	TTG	11	0,11	TTG,T	25	22,3	INTERGENIC	-	-	2.9853
18	34069973	TCA	T	T	13	0,13	TCA	13	12,1	INTERGENIC	-	-	3.79109
18	34071137	T	TA	TA	19	2,17	T,TA	25	21,4	INTERGENIC	-	-	1.21125
18	34072491	T	TTAC	TTAC	4	0,4	T	24	23,1	INTERGENIC	-	-	4.57254
18	34074795	G	GA	GA	13	0,13	GA,G	19	16,3	INTERGENIC	-	-	2.39556
18	34080391	C	CCCCCACACA	CCCCCACACA	10	1,9	C	26	26,0	INTERGENIC	-	-	3.34032
18	34082146	TTGTGTGTGTGTG	T	T	12	0,12	T,TTGTGTGTGTGTG	19	17,2	INTERGENIC	-	-	3.24378
18	34087959	GATTTATTT	G	G	16	0,16	G,GATTTATTT	16	14,2	INTERGENIC	-	-	2.90145
18	34091396	T	TA	T	23	23,0	T,TA	24	17,7	UPSTREAM	-	ENSMUST00000104075	0.0119401
18	34106763	CTT	C	C	24	2,22	CTT	22	21,1	INTERGENIC	-	-	2.83919
18	34116087	C	CA	CA	15	0,15	C	18	18,0	INTERGENIC	-	-	5.65685
18	34117098	CTGT	C	C	28	1,27	CTGT	37	36,1	INTERGENIC	-	-	4.0914
18	34121656	GGTGTCCATGTATGTCTGT	G	G	22	0,22	GGTGTCCATGTATGTCTGT	34	32,2	INTERGENIC	-	-	4.17763
18	34126321	TGG	T	T	16	0,16	T,TGG	7	6,1	INTERGENIC	-	-	2.61722
18	34126772	C	CTCCCT	CTCCCT	9	1,8	C	5	5,0	INTERGENIC	-	-	3.13915
18	34134170	T	TA	TA	15	1,14	T,TA	18	15,3	INTERGENIC	-	-	1.49833
18	34139558	TGTGTGTGTGTGAGA	T	T	4	0,4	TGTGTGTGTGTGAGA,T	7	5,2	INTERGENIC	-	-	1.0518
18	34142019	T	TA	TA	21	0,21	T,TA	22	19,3	INTERGENIC	-	-	2.71788
18	34144772	AT	A	A	18	0,18	A,AT	29	26,3	INTERGENIC	-	-	3.27681
18	34150262	G	GA	GA	20	1,19	G	26	25,1	INTERGENIC	-	-	3.56
18	34150893	T	TAAAAA	TAAAAA	22	0,22	T	31	30,1	INTERGENIC	-	-	4.80145
18	34163602	CACCCCTA	C	CACCCCTA	5	4,1	C	5	1,4	INTERGENIC	-	-	0.439877
18	34163981	TTAGC	T	T	28	0,28	TTAGC	31	30,1	INTERGENIC	-	-	4.80145
18	34169330	AG	A	A	15	1,14	A,AG	22	18,4	INTERGENIC	-	-	1.35601
18	34183669	T	TC	TC	9	1,8	T	19	17,2	INTERGENIC	-	-	1.67155
18	34186316	C	CCTCTCTCT	CCTCTCTCT,C	6	2,4	C	20	19,1	DOWNSTREAM	-	ENSMUST00000157988	0.504461
18	34194937	TCTC	T	T	4	0,4	T,TCTC	6	5,1	INTERGENIC	-	-	2.27336
18	34199850	GTT	G	G	24	0,24	GTT	28	27,1	INTERGENIC	-	-	4.71632
18	34208193	CTGTGTG	C	C	22	0,22	C,CTGTGTG	26	24,2	EXON	-	ENSMUST00000097631	3.79109
18	34211294	TCTTTC	T	T	7	0,7	TCTTTC	12	12,0	INTRON	-	ENSMUST00000097631	5.65685
18	34220256	G	GGTGTTCATTTTCTCTTCCTT	GGTGTTCATTTTCTCTTCCTT	24	0,24	G,GGTGTTCATTTTCTCTTCCTT	24	22,2	INTRON	-	ENSMUST00000097631	3.66127
18	34239247	T	TACACAC	TACACAC,T	13	1,12	T	32	29,3	INTRON	-	ENSMUST00000079362	2.21924
18	34241829	GTTTTTTTTTTTT	G	GTTTTTTTTTTTT,G	9	1,8	GTTTTTTTTTTTT	5	5,0	INTRON	-	ENSMUST00000079362	3.13915
18	34244325	C	CGCGTGCGTGCGTGCGTGCGT	CGCGTGCGTGCGTGCGTGCGT	18	0,18	C	27	26,1	INTRON	-	ENSMUST00000079362	4.68406
18	34253310	A	ATG	ATG	9	1,8	A	16	16,0	INTRON	-	ENSMUST00000066133	3.13915
18	34257758	AGG	A	A	7	1,6	AGG	4	4,0	INTRON	-	ENSMUST00000066133	2.61722
18	34269342	G	GAA	GAA	16	0,16	G	22	21,1	INTRON	-	ENSMUST00000066133	4.48289
18	34281987	T	TGCCAATAAA	T,TGCCAATAAA	27	6,21	T	34	32,2	INTRON	-	ENSMUST00000066133	1.08663
18	34283962	A	AAGGAGG	AAGGAGG	6	0,6	A,AAGGAGG	14	12,2	INTRON	-	ENSMUST00000066133	2.61722
18	34284334	GTCTCTCTCTC	G	G	4	0,4	GTCTCTCTCTC	4	4,0	INTRON	-	ENSMUST00000066133	5.65685
18	34284551	TTTCCTTCC	T	T	11	0,11	TTTCCTTCC,T	11	9,2	INTRON	-	ENSMUST00000066133	2.07407
18	34294168	CA	C	C	18	2,16	CA,C	22	17,5	INTRON	-	ENSMUST00000079362	0.717143
18	34308112	C	CA	CA	8	0,8	C,CA	14	12,2	INTRON	-	ENSMUST00000079362	2.61722
18	34323945	C	CA	CA	10	1,9	C	13	13,0	DOWNSTREAM	-	ENSMUST00000115781	3.34032
18	34326333	A	AAAGAAAGGAAGG	A	26	25,1	A,AAAGAAAGGAAGG	16	2,14	DOWNSTREAM	-	ENSMUST00000115781	2.31742
18	34326920	TAC	T	T	13	0,13	TAC	21	20,1	UPSTREAM	-	ENSMUST00000126518	4.43229
18	34339130	G	GC	GC	21	0,21	G	22	20,2	DOWNSTREAM	-	ENSMUST00000072576	3.51246
18	34339285	C	CCTGT	CCTGT	18	0,18	C	21	20,1	DOWNSTREAM	-	ENSMUST00000072576	4.43229
18	34344819	T	TCACA	TCACA	12	0,12	T	25	24,1	DOWNSTREAM	-	ENSMUST00000006027	4.61244
18	34350343	ATGTG	A	A	22	0,22	ATGTG	23	23,0	INTRON	-	ENSMUST00000006027	5.65685
18	34358361	A	AAC	A	6	6,0	A,AAC	7	1,6	INTRON	-	ENSMUST00000006027	2.61722
18	34359352	A	ATGTG	ATGTG	10	0,10	A,ATGTG	26	21,5	INTRON	-	ENSMUST00000006027	1.94449
18	34380428	CT	C	C	18	0,18	CT	31	30,1	INTERGENIC	-	-	4.80145
18	34381467	AT	A	A	25	2,23	AT,A	26	22,4	INTERGENIC	-	-	1.49333
18	34402903	AC	A	A	4	0,4	AC,A	8	7,1	INTERGENIC	-	-	2.90145
18	34404425	CCAGGGCTGATAGCCCACT	C	C	23	0,23	CCAGGGCTGATAGCCCACT	35	35,0	UPSTREAM	-	ENSMUST00000014647	5.65685
18	34410701	GAATACTTA	G	G	20	0,20	GAATACTTA	17	16,1	INTRON	-	ENSMUST00000014647	4.17763
18	34410898	C	CACAG	CACAG	24	0,24	CACAG,C	25	22,3	INTRON	-	ENSMUST00000014647	2.9853
18	34410943	TA	T	T	22	0,22	T,TA	29	26,3	INTRON	-	ENSMUST00000014647	3.27681
18	34411376	T	TAA	T,TAA	20	2,18	T	22	22,0	INTRON	-	ENSMUST00000014647	3.34032
18	34411506	TGG	T	T	19	0,19	TGG	19	19,0	INTRON	-	ENSMUST00000014647	5.65685
18	34411576	GTTTCT	G	G	19	0,19	GTTTCT	26	25,1	INTRON	-	ENSMUST00000014647	4.64952
18	34411657	GCCTC	G	G	20	0,20	GCCTC	32	30,2	INTRON	-	ENSMUST00000014647	4.09667
18	34412261	GAGCAAGCCAGGGGA	G	G,GAGCAAGCCAGGGGA	8	2,6	GAGCAAGCCAGGGGA	36	35,1	INTRON	-	ENSMUST00000014647	1.11155
18	34412508	CT	C	C	21	1,20	CT	36	35,1	INTRON	-	ENSMUST00000014647	3.82254
18	34412560	C	CAGAT	CAGAT	24	0,24	C	35	34,1	INTRON	-	ENSMUST00000014647	4.89361
18	34412576	AAT	A	A	24	0,24	AAT	33	32,1	INTRON	-	ENSMUST00000014647	4.85015
18	34413078	AT	A	A	20	1,19	A,AT	39	33,6	INTRON	-	ENSMUST00000014647	1.80951
18	34413979	T	TG	TG	25	2,23	T,TG	30	27,3	INTRON	-	ENSMUST00000014647	2.09722
18	34414059	A	AC	AC	27	0,27	A	30	28,2	INTRON	-	ENSMUST00000014647	4.00644
18	34416597	GTC	G	G	20	1,19	GTC	26	25,1	INTRON	-	ENSMUST00000014647	3.56
18	34417553	GTGT	G	G	28	0,28	GTGT	17	17,0	INTRON	-	ENSMUST00000014647	5.65685
18	34419288	T	TAA	TAA	22	0,22	T	29	28,1	INTRON	-	ENSMUST00000014647	4.74652
18	34419627	G	GCAGAAACAGA	GCAGAAACAGA	31	0,31	G,GCAGAAACAGA	40	35,5	INTRON	-	ENSMUST00000014647	2.90145
18	34419891	CAAAA	C	C	26	0,26	C,CAAAA	28	26,2	INTRON	-	ENSMUST00000014647	3.90527
18	34420191	AT	A	A	29	2,27	AT	30	29,1	INTRON	-	ENSMUST00000014647	3.29787
18	34420746	C	CATTT	C,CATTT	17	2,15	C	27	26,1	INTRON	-	ENSMUST00000014647	2.44158
18	34420803	C	CCA	C,CCA	34	2,32	C	34	32,2	INTRON	-	ENSMUST00000014647	3.02543
18	34422006	TAGACC	T	T	27	1,26	TAGACC	27	26,1	INTRON	-	ENSMUST00000014647	3.84996
18	34423735	ACG	A	A	6	0,6	ACG	23	22,1	INTRON	-	ENSMUST00000014647	4.52949
18	34423767	CA	C	C	10	0,10	CA	22	20,2	INTRON	-	ENSMUST00000014647	3.51246
18	34424992	ACACT	A	A,ACACT	29	2,27	ACACT	31	30,1	INTRON	-	ENSMUST00000014647	3.31767
18	34429372	CGTGTGTGTGTGTGTGTGTGTGTGT	C	C	10	0,10	CGTGTGTGTGTGTGTGTGTGTGTGT	12	12,0	INTRON	-	ENSMUST00000014647	5.65685
18	34430538	AGTGTGT	A	A	28	0,28	A,AGTGTGT	23	21,2	INTRON	-	ENSMUST00000014647	3.58949
18	34431760	CT	C	C	26	1,25	CT,C	38	34,4	INTRON	-	ENSMUST00000014647	2.60401
18	34432585	T	TA	TA	17	0,17	T,TA	30	27,3	INTRON	-	ENSMUST00000014647	3.34032
18	34432687	G	GGGTTCTTATTGGGA	GGGTTCTTATTGGGA	22	0,22	G	32	30,2	INTRON	-	ENSMUST00000014647	4.09667
18	34432791	CG	C	C	23	0,23	CG	35	33,2	INTRON	-	ENSMUST00000014647	4.21507
18	34433363	TA	T	T	33	1,32	TA	25	24,1	INTRON	-	ENSMUST00000014647	3.929
18	34433606	C	CA	CA	4	0,4	C	9	9,0	INTRON	-	ENSMUST00000014647	5.65685
18	34433630	A	AGGC	AGGC	4	0,4	A	7	7,0	INTRON	-	ENSMUST00000014647	5.65685
18	34433650	A	AGGC	AGGC	8	0,8	A	6	6,0	INTRON	-	ENSMUST00000014647	5.65685
18	34433662	A	AGCAG	AGCAG	6	0,6	A	8	8,0	INTRON	-	ENSMUST00000014647	5.65685
18	34433700	A	AGTAGGCAGGCAAGGCAGACAGGCAAGGCAAGGCAG	AGTAGGCAGGCAAGGCAGACAGGCAAGGCAAGGCAG	8	0,8	AGTAGGCAGGCAAGGCAGACAGGCAAGGCAAGGCAG,A	9	9,0	INTRON	-	ENSMUST00000014647	5.65685
18	34434341	AAAAG	A	A	17	2,15	AAAAG	19	19,0	INTRON	-	ENSMUST00000014647	3.02543
18	34434817	ACAACAAAAGTGATT	A	A	13	0,13	ACAACAAAAGTGATT	22	22,0	INTRON	-	ENSMUST00000014647	5.65685
18	34434870	T	TTTC	TTTC	7	0,7	T	18	18,0	INTRON	-	ENSMUST00000014647	5.65685
18	34435665	T	TATTA	TATTA	22	0,22	TATTA,T	39	36,3	INTRON	-	ENSMUST00000014647	3.79109
18	34436124	TG	T	T	29	0,29	TG	46	45,1	INTRON	-	ENSMUST00000014647	5.06814
18	34437228	G	GTAA	GTAA	25	1,24	G	32	31,1	INTRON	-	ENSMUST00000014647	3.90903
18	34437482	CAGAG	C	C	17	0,17	C,CAGAG	27	25,2	INTRON	-	ENSMUST00000014647	3.84996
18	34437515	ACGCACG	A	A	21	0,21	ACGCACG	30	28,2	INTRON	-	ENSMUST00000014647	4.00644
18	34441836	GAC	G	G	28	1,27	GAC,G	42	37,5	INTRON	-	ENSMUST00000014647	2.44045
18	34443065	AAG	A	A	24	1,23	AAG,A	35	31,4	INTRON	-	ENSMUST00000040506	2.42331
18	34443109	AG	A	A	25	1,24	AG,A	36	32,4	INTRON	-	ENSMUST00000040506	2.49361
18	34444669	C	CAGCTCAAAGT	CAGCTCAAAGT	20	0,20	C	29	28,1	INTRON	-	ENSMUST00000040506	4.74652
18	34445827	CA	C	C	19	0,19	CA	25	24,1	INTRON	-	ENSMUST00000040506	4.61244
18	34446115	AAT	A	A	8	0,8	A,AAT	23	20,3	INTRON	-	ENSMUST00000040506	2.81246
18	34446157	GAT	G	G	9	0,9	GAT	29	27,2	INTRON	-	ENSMUST00000040506	3.95734
18	34446201	T	TA	TA	10	0,10	T	22	21,1	INTRON	-	ENSMUST00000040506	4.48289
18	34449319	A	AGG	A,AGG	5	1,4	A	6	6,0	INTRON	-	ENSMUST00000040506	1.85364
18	34449935	C	CA	CA,C	14	2,12	C	19	17,2	INTRON	-	ENSMUST00000040506	1.3593
18	34450228	C	CCAACAGAA	CCAACAGAA	24	0,24	C,CCAACAGAA	28	25,3	INTRON	-	ENSMUST00000040506	3.20985
18	34452038	C	CA	CA	12	1,11	C,CA	18	16,2	INTRON	-	ENSMUST00000040506	1.9189
18	34458428	AACACACACACACACAC	A	A	19	0,19	A,AACACACACACACACAC	9	7,2	INTRON	-	ENSMUST00000040506	1.6101
18	34466359	AG	A	A	21	0,21	AG	24	23,1	INTRON	-	ENSMUST00000040506	4.57254
18	34467978	CGTGTACCACTATGCCAAGCTCT	C	C,CGTGTACCACTATGCCAAGCTCT	27	2,25	CGTGTACCACTATGCCAAGCTCT	22	21,1	INTRON	-	ENSMUST00000040506	2.99331
18	34470992	T	TAAAAA	TAAAAA,T	12	1,11	T	20	20,0	INTRON	-	ENSMUST00000040506	3.66127
18	34475793	G	GT	GT	19	0,19	G	30	29,1	INTRON	-	ENSMUST00000040506	4.77484
18	34476012	TA	T	T	9	0,9	TA	13	13,0	INTRON	-	ENSMUST00000040506	5.65685
18	34476050	CAA	C	C	5	0,5	CAA,C	10	9,1	INTRON	-	ENSMUST00000040506	3.34032
18	34477097	CAT	C	C	36	2,34	CAT	24	23,1	INTRON	-	ENSMUST00000040506	3.39218
18	34480847	A	AAAAAC	AAAAAC	22	0,22	A	20	19,1	INTRON	-	ENSMUST00000040506	4.37717
18	34480890	A	AC	AC	32	1,31	A	29	28,1	INTRON	-	ENSMUST00000040506	4.02653
18	34482505	T	TA	TA	14	0,14	TA,T	16	14,2	INTRON	-	ENSMUST00000040506	2.90145
18	34482754	C	CAA	CAA	27	2,25	C,CAA	24	20,4	INTRON	-	ENSMUST00000040506	1.42733
18	34485684	TA	T	T	20	0,20	TA,T	28	23,5	INTRON	-	ENSMUST00000040506	2.11555
18	34486857	AC	A	A	14	0,14	AC	19	19,0	INTRON	-	ENSMUST00000040506	5.65685
18	34488029	T	TG	TG	17	0,17	T	38	38,0	INTRON	-	ENSMUST00000040506	5.65685
18	34488492	AT	A	A	32	0,32	AT	41	39,2	INTRON	-	ENSMUST00000040506	4.40533
18	34491530	AAAAAAAAC	A	AAAAAAAAC,A	13	5,8	AAAAAAAAC	21	20,1	INTRON	-	ENSMUST00000040506	0.333749
18	34491903	TGCAG	T	T,TGCAG	19	2,17	TGCAG	20	19,1	INTRON	-	ENSMUST00000040506	2.43322
18	34492148	GA	G	G	28	2,26	GA	29	27,2	INTRON	-	ENSMUST00000040506	2.65505
18	34496270	A	AC	AC	17	0,17	A	35	34,1	INTRON	-	ENSMUST00000040506	4.89361
18	34496355	C	CAAA	CAAA	9	0,9	C	19	18,1	INTRON	-	ENSMUST00000040506	4.31688
18	34496449	AGG	A	A	19	0,19	A,AGG	24	22,2	INTRON	-	ENSMUST00000040506	3.66127
18	34496466	GACAGACAGACAGATAGAGAGACAA	G	G	19	0,19	G,GACAGACAGACAGATAGAGAGACAA	30	27,3	INTRON	-	ENSMUST00000040506	3.34032
18	34499288	GA	G	GA,G	18	2,16	GA	29	28,1	INTRON	-	ENSMUST00000040506	2.57571
18	34501262	TG	T	T	5	0,5	TG	15	14,1	INTRON	-	ENSMUST00000040506	4.00644
18	34501274	AG	A	AG,A	7	1,6	AG	15	14,1	INTRON	-	ENSMUST00000040506	1.7459
18	34501748	T	TG	TG	20	0,20	T	39	36,3	INTRON	-	ENSMUST00000040506	3.79109
18	34502384	G	GA	GA	20	0,20	G	34	31,3	INTRON	-	ENSMUST00000040506	3.56442
18	34502852	AT	A	A	33	1,32	AT	38	36,2	INTRON	-	ENSMUST00000040506	3.66924
18	34503408	AAAC	A	A	22	0,22	AAAC	21	21,0	INTRON	-	ENSMUST00000040506	5.65685
18	34503425	AACAAAC	A	A	24	0,24	AACAAAC	23	22,1	INTRON	-	ENSMUST00000040506	4.52949
18	34503614	CCT	C	C	18	0,18	CCT	31	30,1	INTRON	-	ENSMUST00000040506	4.80145
18	34503630	A	AAAAC	AAAAC	17	0,17	A	26	25,1	INTRON	-	ENSMUST00000040506	4.64952
18	34503687	TA	T	T	20	0,20	T,TA	32	29,3	INTRON	-	ENSMUST00000040506	3.45792
18	34506285	A	AC	AC	33	1,32	A	38	38,0	INTRON	-	ENSMUST00000040506	4.85015
18	34507478	G	GA	GA	23	1,22	G,GA	29	24,5	UPSTREAM	-	ENSMUST00000040506	1.6767
18	34509421	G	GCA	GCA	38	0,38	G	37	36,1	UPSTREAM	-	ENSMUST00000122518	4.93263
18	34510592	G	GA	GA	27	0,27	G	41	39,2	DOWNSTREAM	-	ENSMUST00000122518	4.40533
18	34511709	GA	G	G	15	0,15	GA	22	21,1	DOWNSTREAM	-	ENSMUST00000122518	4.48289
18	34512031	T	TGC	T,TGC	10	1,9	T	33	31,2	DOWNSTREAM	-	ENSMUST00000122518	2.35724
18	34512050	GA	G	G,GA	13	10,3	GA	36	36,0	DOWNSTREAM	-	ENSMUST00000122518	0.00370224
18	34512652	CCT	C	C	25	2,23	C,CCT	30	25,5	DOWNSTREAM	-	ENSMUST00000122518	1.3725
18	34513159	GTT	G	G	29	0,29	G,GTT	24	22,2	DOWNSTREAM	-	ENSMUST00000122518	3.66127
18	34514866	TAAAA	T	T	18	1,17	TAAAA,T	6	5,1	INTERGENIC	-	-	1.6101
18	34515213	GTTGTTGTTACTT	G	G	14	0,14	GTTGTTGTTACTT,G	44	40,4	INTERGENIC	-	-	3.51246
18	34516837	CGTGTGTGTGTGTGTGTGT	C	C	17	0,17	CGTGTGTGTGTGTGTGTGT	45	42,3	INTERGENIC	-	-	4.00644
18	34520379	CT	C	C	22	0,22	C,CT	22	19,3	INTERGENIC	-	-	2.71788
18	34520714	ATGG	A	A	30	1,29	ATGG	31	30,1	INTERGENIC	-	-	4.02957
18	34520912	T	TAC	TAC	28	2,26	T	30	29,1	INTERGENIC	-	-	3.25288
18	34521212	C	CA	CA	21	0,21	C	25	25,0	INTERGENIC	-	-	5.65685
18	34521399	C	CTTT	CTTT	21	1,20	C	23	22,1	INTERGENIC	-	-	3.50883
18	34521688	A	AT	AT	28	1,27	A	26	24,2	INTERGENIC	-	-	3.11229
18	34521830	ATGTATG	A	A	26	0,26	A,ATGTATG	42	38,4	INTERGENIC	-	-	3.42962
18	34525150	A	AGTGTGTGTGT	AGTGTGTGTGT	10	0,10	A	14	14,0	INTERGENIC	-	-	5.65685
18	34526351	GGAGAGAGAGA	G	GGAGAGAGAGA,G	15	2,13	GGAGAGAGAGA	8	8,0	INTERGENIC	-	-	2.76589
18	34526527	A	AGAAAGC	AGAAAGC	32	1,31	A	30	30,0	INTERGENIC	-	-	4.82651
18	34528985	C	CTTGGTGATTAAAGCCACTAAGGATGGGAGACACAGTTGAGGAGATTAATATTTTCCACCACGTTAA	CTTGGTGATTAAAGCCACTAAGGATGGGAGACACAGTTGAGGAGATTAATATTTTCCACCACGTTAA	20	0,20	C	37	37,0	INTERGENIC	-	-	5.65685
18	34534002	GAAATA	G	G	27	0,27	G,GAAATA	40	37,3	INTERGENIC	-	-	3.83075
18	34534431	T	TTTTTGCTGTTG	TTTTTGCTGTTG	25	0,25	T	29	28,1	INTERGENIC	-	-	4.74652
18	34536541	GAAAAAA	G	G	16	0,16	GAAAAAA	30	29,1	INTERGENIC	-	-	4.77484
18	34538019	AAAAC	A	A	28	0,28	AAAAC	20	19,1	UPSTREAM	-	ENSMUST00000012426	4.37717
18	34539449	T	TATAATA	T,TATAATA	23	1,22	T	25	25,0	UPSTREAM	-	ENSMUST00000012426	4.52949
18	34540212	G	GCA	GCA	32	0,32	GCA,G	32	29,3	UPSTREAM	-	ENSMUST00000012426	3.45792
18	34540282	G	GTT	GTT	28	0,28	G	32	31,1	UPSTREAM	-	ENSMUST00000012426	4.82651
18	34540700	A	AT	AT	22	0,22	A	20	18,2	UPSTREAM	-	ENSMUST00000012426	3.34032
18	34541677	A	AGAAAG	A,AGAAAG	13	9,4	A	11	11,0	UPSTREAM	-	ENSMUST00000012426	0.0156012
18	34541878	CACCCT	C	C	26	0,26	CACCCT,C	26	21,5	UPSTREAM	-	ENSMUST00000012426	1.94449
18	34543219	TGGG	T	T	11	0,11	TGGG,T	8	7,1	INTRON	-	ENSMUST00000012426	2.90145
18	34543915	A	ATGTGTG	ATGTGTG	27	0,27	ATGTGTG,A	23	21,2	INTRON	-	ENSMUST00000012426	3.58949
18	34545834	GTGTATGTGTA	G	G	20	0,20	GTGTATGTGTA,G	24	22,2	INTRON	-	ENSMUST00000012426	3.66127
18	34545989	TA	T	T	27	1,26	TA	22	21,1	INTRON	-	ENSMUST00000012426	3.67811
18	34550798	CCA	C	C	19	0,19	CCA	11	10,1	DOWNSTREAM	-	ENSMUST00000012426	3.51246
18	34551324	CA	C	C	18	1,17	CA	26	25,1	DOWNSTREAM	-	ENSMUST00000012426	3.45283
18	34551348	A	AAAC	AAAC,A	21	2,19	A	31	29,2	DOWNSTREAM	-	ENSMUST00000012426	2.36923
18	34553454	C	CT	C,CT	14	3,11	C	27	26,1	INTERGENIC	-	-	1.3306
18	34554744	A	AC	AC	30	1,29	A	33	32,1	INTERGENIC	-	-	4.07191
18	34555208	C	CTCTT	CTCTT	21	0,21	CTCTT,C	30	27,3	INTERGENIC	-	-	3.34032
18	34556903	CAAA	C	C	5	1,4	CAAA,C	4	3,1	INTERGENIC	-	-	0.284701
18	34557049	T	TGACACAAGCTAGAGTTATCTGAAAAGGGAACTCCAAATGAGAAAATGCCTCCATAAAAGCA	TGACACAAGCTAGAGTTATCTGAAAAGGGAACTCCAAATGAGAAAATGCCTCCATAAAAGCA,T	12	2,10	T	26	26,0	INTERGENIC	-	-	2.27336
18	34557551	GT	G	GT	10	10,0	G,GT	25	10,15	INTERGENIC	-	-	0.439877
18	34560482	A	AT	AT	25	0,25	A	30	29,1	DOWNSTREAM	-	ENSMUST00000134875	4.77484
18	34560668	T	TGAGA	TGAGA	29	0,29	TGAGA,T	18	15,3	DOWNSTREAM	-	ENSMUST00000134875	2.27336
18	34561325	C	CCTTCCCCCT	CCTTCCCCCT	8	1,7	C	6	6,0	DOWNSTREAM	-	ENSMUST00000134875	2.90145
18	34563286	TCACACA	T	T	20	0,20	TCACACA	21	20,1	INTRON	-	ENSMUST00000155114	4.43229
18	34565303	AACACAC	A	A	10	0,10	AACACAC	19	18,1	INTRON	-	ENSMUST00000155114	4.31688
18	34569112	T	TA	TA	25	1,24	T	31	29,2	INTRON	-	ENSMUST00000154342	3.25735
18	34572356	T	TACACAC	TACACAC	9	0,9	T	14	13,1	INTRON	-	ENSMUST00000154342	3.90527
18	34574515	G	GT	GT	14	0,14	G	32	29,3	INTRON	-	ENSMUST00000154342	3.45792
18	34574836	A	AATACATACATACATAC	A,AATACATACATACATAC	20	2,18	A	16	15,1	INTRON	-	ENSMUST00000154342	2.33077
18	34579294	G	GTGTGA	G,GTGTGA	21	2,19	G	29	28,1	UPSTREAM	-	ENSMUST00000079287	2.82402
18	34585242	C	CCTCTCTCTCTCTCTCTCTCT	CCTCTCTCTCTCTCTCTCTCT	5	0,5	C	17	17,0	INTRON	-	ENSMUST00000056932	5.65685
18	34585692	TTCTCTCTC	T	T	13	0,13	TTCTCTCTC	29	28,1	INTRON	-	ENSMUST00000056932	4.74652
18	34586524	ATATATATATATATATG	A	A	25	1,24	ATATATATATATATATG	23	22,1	INTRON	-	ENSMUST00000056932	3.65838
18	34587735	C	CTCCTCCTCT	CTCCTCCTCT	6	0,6	CTCCTCCTCT,C	7	6,1	INTRON	-	ENSMUST00000056932	2.61722
18	34588548	TTTTA	T	TTTTA,T	14	1,13	TTTTA	34	32,2	INTRON	-	ENSMUST00000056932	2.81541
18	34592714	TA	T	T	24	0,24	TA	24	22,2	INTRON	-	ENSMUST00000056932	3.66127
18	34593588	T	TA	T,TA	20	3,17	T	28	26,2	INTRON	-	ENSMUST00000056932	1.61833
18	34595151	AAAAC	A	A	23	0,23	AAAAC	27	26,1	INTRON	-	ENSMUST00000056932	4.68406
18	34598403	TATTC	T	T	14	0,14	TATTC	24	24,0	DOWNSTREAM	-	ENSMUST00000003876	5.65685
18	34605122	TA	T	T	14	0,14	TA,T	13	10,3	INTRON	-	ENSMUST00000003876	1.52356
18	34605283	TACACACACAC	T	T	16	0,16	T,TACACACACAC	18	14,4	INTRON	-	ENSMUST00000003876	1.6101
18	34607567	G	GCTGAAT	GCTGAAT	27	1,26	GCTGAAT,G	37	34,3	INTRON	-	ENSMUST00000003876	3.01736
18	34609025	C	CAAAACCAAAACCAAAACCAAAACCAAAACCAA	CAAAACCAAAACCAAAACCAAAACCAAAACCAA,C	10	1,9	C	34	34,0	EXON	-	ENSMUST00000152612	3.34032
18	34609036	C	CCAAA	CCAAA	15	1,14	C	32	31,1	EXON	-	ENSMUST00000152612	3.37916
18	34609580	G	GAAAT	GAAAT	23	1,22	GAAAT,G	26	23,3	EXON	-	ENSMUST00000152612	2.38182
18	34610245	GT	G	G	5	0,5	GT	26	25,1	INTRON	-	ENSMUST00000003876	4.64952
18	34612024	TAAA	T	T	15	2,13	T,TAAA	24	20,4	EXON	-	ENSMUST00000153569	0.950747
18	34612049	G	GA	GA	16	1,15	G,GA	29	24,5	EXON	-	ENSMUST00000153569	1.48295
18	34615168	ATT	A	A	16	0,16	ATT	19	19,0	INTRON	-	ENSMUST00000003876	5.65685
18	34617153	CTA	C	C	35	1,34	C,CTA	28	25,3	INTRON	-	ENSMUST00000003876	2.72811
18	34617429	CT	C	C	25	0,25	C,CT	24	20,4	INTRON	-	ENSMUST00000003876	2.27336
18	34618916	GCACTCGCGCGCGCGCGCA	G	GCACTCGCGCGCGCGCGCA,G	21	2,19	GCACTCGCGCGCGCGCGCA	31	29,2	INTRON	-	ENSMUST00000003876	2.36923
18	34619055	CAAAACAA	C	C	23	0,23	C,CAAAACAA	27	25,2	INTRON	-	ENSMUST00000003876	3.84996
18	34619101	G	GAAA	GAAA	22	0,22	G,GAAA	22	20,2	INTRON	-	ENSMUST00000003876	3.51246
18	34620585	GA	G	G	19	0,19	G,GA	28	25,3	INTRON	-	ENSMUST00000003876	3.20985
18	34621596	GGAAT	G	G	19	0,19	G,GGAAT	27	24,3	INTRON	-	ENSMUST00000003876	3.13915
18	34621624	TGAAG	T	TGAAG	18	18,0	T,TGAAG	15	7,8	INTRON	-	ENSMUST00000003876	0.2441
18	34621644	G	GGAA	GGAA	19	0,19	G,GGAA	25	23,2	INTRON	-	ENSMUST00000003876	3.72833
18	34621672	A	ACAAG	ACAAG	12	0,12	A,ACAAG	25	23,2	INTRON	-	ENSMUST00000003876	3.72833
18	34622520	CCTTCCT	C	C	19	0,19	C,CCTTCCT	27	25,2	EXON	-	ENSMUST00000127159	3.84996
18	34623815	AT	A	A	21	0,21	AT	21	20,1	INTRON	-	ENSMUST00000003876	4.43229
18	34623965	T	TA	TA	12	1,11	T	18	17,1	INTRON	-	ENSMUST00000003876	2.67837
18	34626338	CTTTTTTTTTTTTTT	C	C	24	0,24	C,CTTTTTTTTTTTTTT	11	9,2	INTRON	-	ENSMUST00000166044	2.07407
18	34628226	G	GA	GA	13	0,13	G	17	17,0	INTRON	-	ENSMUST00000166044	5.65685
18	34629915	AG	A	A	23	1,22	AG	33	32,1	INTRON	-	ENSMUST00000166044	3.85605
18	34632162	AGCAG	A	A	21	0,21	AGCAG	35	33,2	INTRON	-	ENSMUST00000025228	4.21507
18	34633052	CCCAGTTAGTGTTCCTT	C	C	31	1,30	CCCAGTTAGTGTTCCTT	45	43,2	INTRON	-	ENSMUST00000025228	3.79562
18	34633194	G	GA	GA	30	1,29	G	42	40,2	INTRON	-	ENSMUST00000025228	3.70907
18	34633272	G	GCTC	GCTC	24	1,23	G	36	35,1	INTRON	-	ENSMUST00000025228	3.94718
18	34635017	A	AT	AT	21	0,21	A,AT	28	24,4	INTRON	-	ENSMUST00000025228	2.61722
18	34635688	CAA	C	C	19	0,19	C,CAA	25	20,5	INTRON	-	ENSMUST00000025228	1.85364
18	34638065	G	GTT	GTT	12	0,12	G	21	20,1	INTRON	-	ENSMUST00000025228	4.43229
18	34644255	TCACACACACCCTCACACA	T	T	16	2,14	TCACACACACCCTCACACA	8	8,0	INTRON	-	ENSMUST00000025228	2.90145
18	34644725	TCACACA	T	T	17	0,17	TCACACA	22	21,1	INTRON	-	ENSMUST00000025228	4.48289
18	34646803	C	CAT	CAT	24	0,24	CAT,C	21	16,5	INTRON	-	ENSMUST00000025228	1.45237
18	34647235	G	GTT	GTT	13	0,13	G	23	22,1	INTRON	-	ENSMUST00000025228	4.52949
18	34647523	CAA	C	C	4	0,4	C,CAA	6	5,1	INTRON	-	ENSMUST00000025228	2.27336
18	34649563	GA	G	G	21	1,20	GA	36	33,3	EXON	-	ENSMUST00000135208	2.8041
18	34650915	G	GAA	GAA	22	0,22	GAA,G	39	35,4	EXON	-	ENSMUST00000135208	3.293
18	34655035	TG	T	T	14	1,13	TG	17	17,0	UPSTREAM	-	ENSMUST00000025228	3.90527
18	34655973	GCAC	G	G	18	0,18	G,GCAC	28	26,2	UPSTREAM	-	ENSMUST00000025228	3.90527
18	34656259	A	AT	A,AT	17	11,6	A	28	28,0	UPSTREAM	-	ENSMUST00000025228	0.0309804
18	34657335	TAA	T	T	14	0,14	TAA	31	31,0	INTERGENIC	-	-	5.65685
18	34657352	T	TTA	TTA	16	0,16	T	25	25,0	INTERGENIC	-	-	5.65685
18	34657367	ATG	A	A	16	0,16	ATG	25	25,0	INTERGENIC	-	-	5.65685
18	34657526	A	ATGAAGAT	ATGAAGAT	29	0,29	A	26	25,1	INTERGENIC	-	-	4.64952
[truncated: 1,562 more rows]

## Sheet: Table S8
	Table S8 Statistics of gene function notes in candidate regions
	Annotated_databases	Gene Num	Non_Syn Gene Num	FRAME_SHIFT Gene Num
	NR	309	41	2
	NT	309	41	2
	trEMBL	305	41	2
	Swiss Prot	298	41	2
	GO	282	40	2
	KEGG	207	39	2
	COG	58	7	1
	Total	309	41	2
